# Supplementary material for: Consultation rate and chlamydia positivity among ethnic minority clients at STI clinics in the Netherlands
Source: PLoS One. 2021 Feb 19;16(2):e0247130. doi: 10.1371/journal.pone.0247130 (PMC7894949; doi:10.1371/journal.pone.0247130)
Supplement: S1 Dataset — (XLSX) [file pone.0247130.s001.xlsx]

## Sheet: EPD data onderzoek publicatie
Gender	Country of birth mother	Country of birth father	Country of birth client	Consultation date	Sexual preference	Number of partners <6 months	Partner in risk group	STI symptoms	ReceiFed partner notification	No STI diagnosis?	Diagnosis Gonorrhea	Diagnosis Chlamydia	Diagnosis Syfilis	Diagnosis Hepatitis B	Diagnosis HIV
F	Netherlands	Netherlands	Netherlands	2011-02-03	Heterosexual	4	No	No	No	No		Oral			Negative
F	Netherlands	Netherlands	Netherlands	2011-02-03	Heterosexual	4	No	No	No	No		Oral			Negative
F	Netherlands	Netherlands	Netherlands	2012-01-30	Heterosexual	2	No	Yes	No	No		Vaginal			Negative
F	Netherlands	Netherlands	Netherlands	2012-01-30	Heterosexual	2	No	Yes	No	No		Vaginal			Negative
F	Netherlands	Netherlands	Netherlands	2012-01-30	Heterosexual	2	No	Yes	No	No		Vaginal			Negative
F	Netherlands	Netherlands	Netherlands	2012-01-30	Heterosexual	2	No	Yes	No	No		Vaginal			Negative
F	Netherlands	Netherlands	Netherlands	2012-01-30	Heterosexual	2	No	Yes	No	No		Vaginal			Negative
F	Netherlands	Netherlands	Netherlands	2012-01-30	Heterosexual	2	No	Yes	No	No		Vaginal			Negative
F	Netherlands	Netherlands	Netherlands	2012-01-30	Heterosexual	2	No	Yes	No	No		Vaginal			Negative
F	Netherlands	Netherlands	Netherlands	2012-10-24	Heterosexual	1	No	No	No	No					Negative
F	Netherlands	Netherlands	Netherlands	2013-11-07	Heterosexual	4	No	No	No	No					Negative
M	Netherlands	Netherlands	Netherlands	2011-07-05	Bisexual	15	Yes	Yes	No	No		Anal			Negative
M	Netherlands	Netherlands	Netherlands	2012-04-03	Bisexual	20	Yes	Yes	Yes	Yes					Negative
F	Netherlands	Netherlands	Netherlands	2011-02-17	Heterosexual	1	No	Yes	No	Yes					Negative
F	Netherlands	Netherlands	Netherlands	2012-04-24	Heterosexual	0	No	Yes	No	Yes					Negative
F	Netherlands	Netherlands	Netherlands	2013-06-05	Heterosexual	1	No	No	No	No					Negative
F	Saint Lucia	Saint Lucia	Saint Lucia	2012-01-12	Heterosexual		No	No	No	No					Negative
F	Saint Lucia	Saint Lucia	Saint Lucia	2013-03-14	Heterosexual	2	Yes	No	No	No		Anal;Vaginal			Negative
F	Netherlands	Netherlands	Netherlands	2013-08-22	Heterosexual	2	Yes	No	No	No		Vaginal			Negative
F	Netherlands	Netherlands	Netherlands	2013-08-22	Heterosexual	2	Yes	No	No	No		Vaginal			Negative
M	Netherlands	Netherlands	Netherlands	2011-04-07	Homosexual	3	Yes	No	No	No	Anal;Oral				Negative
M	Netherlands	Netherlands	Netherlands	2011-06-10	Homosexual	4	Yes	Yes	No	No					Negative
M	Netherlands	Netherlands	Netherlands	2011-04-14	Homosexual	4	Yes	No	Yes	No	Oral				Negative
M	Netherlands	Netherlands	Netherlands	2012-06-06	Homosexual	5	Yes	Yes	No	No					Negative
M	Netherlands	Netherlands	Netherlands	2012-09-18	Homosexual	6	Yes	No	No	Yes					Negative
F	Netherlands	Netherlands	Netherlands	2012-07-24	Heterosexual	3	No	Yes	No	No					Negative
F	Netherlands	Netherlands	Netherlands	2013-07-09	Heterosexual	3	No	Yes	No	No					Negative
M	Indonesia	Indonesia	Netherlands	2011-01-21	Heterosexual	2	No	Yes	No	Yes					Negative
M	Indonesia	Indonesia	Netherlands	2011-05-11	Heterosexual	2	Yes	Yes	No	Yes					Negative
M	Indonesia	Indonesia	Netherlands	2011-12-20	Heterosexual	2	Yes	No	No	Yes					Negative
F	Netherlands	Netherlands	Netherlands	2011-02-25	Heterosexual	1	Yes	No	No	No					Negative
F	Netherlands	Netherlands	Netherlands	2011-12-29	Heterosexual	1	Yes	No	Yes	No					Negative
F	Netherlands	Netherlands	Netherlands	2011-06-23	Bisexual	5	No	No	No	Yes					Negative
F	Netherlands	Netherlands	Netherlands	2012-02-21	Bisexual		Yes	No	No	Yes					Negative
F	Netherlands	Netherlands	Netherlands	2013-03-14	Heterosexual		Yes	No	No	No		Oral;Vaginal			Negative
F	Netherlands	Netherlands	Netherlands	2013-09-18	Heterosexual	2	Yes	No	Yes	Yes					Negative
F	Netherlands	Netherlands	Netherlands	2013-02-14	Heterosexual	1	Yes	Yes	No	No					Negative
F	Netherlands	Netherlands	Netherlands	2013-02-14	Heterosexual	1	Yes	Yes	No	No					Negative
F	Netherlands	Netherlands	Netherlands	2013-02-14	Heterosexual	1	Yes	Yes	No	No					Negative
F	Netherlands	Netherlands	Netherlands	2013-02-14	Heterosexual	1	Yes	Yes	No	No					Negative
F			Macedonie	2012-05-16	Heterosexual		No	No	No	No					Negative
F			Macedonie	2013-01-23	Heterosexual		No	No	No	No					Negative
F	Nigeria	Netherlands	Netherlands	2011-03-23	Heterosexual	1	No	Yes	No	Yes					Negative
F	Nigeria	Netherlands	Netherlands	2012-05-16	Heterosexual	1	No	Yes	No	Yes					Negative
F	Netherlands	Netherlands	Netherlands	2011-09-14	Heterosexual	1	No	No	No	No					Negative
F	Netherlands	Netherlands	Netherlands	2012-03-20	Heterosexual	3	Yes	No	No	No		Anal			Negative
F	Netherlands	Netherlands	Netherlands	2012-06-06	Heterosexual		No	No	No	No					Negative
M	Netherlands	Netherlands	Netherlands	2011-08-11	Heterosexual	3	Yes	Yes	No	Yes					Negative
M	Netherlands	Netherlands	Netherlands	2012-01-19						No					Negative
F	Netherlands	Netherlands	Netherlands	2011-01-25	Heterosexual	3	No	No	No	Yes					Negative
F	Netherlands	Netherlands	Netherlands	2011-05-18	Heterosexual	2	Yes	No	No	No					Negative
M	Netherlands	Netherlands	Netherlands	2011-07-15	Homosexual	3	Yes	No	No	No					Negative
M	Netherlands	Netherlands	Netherlands	2012-11-09	Homosexual	2	Yes	No	No	No	Oral				Negative
M	Netherlands	Netherlands	Netherlands	2012-11-09	Homosexual	2	Yes	No	No	No	Oral				Negative
M	Netherlands	Netherlands	Netherlands	2012-11-09	Homosexual	2	Yes	No	No	No	Oral				Negative
F	Angola	Angola	Angola	2011-08-16	Heterosexual		Yes	No	No	Yes					Negative
F	Angola	Angola	Angola	2012-10-23	Heterosexual	2	Yes	Yes	No	No					Negative
F	Angola	Angola	Angola	2013-10-01	Heterosexual	2	Yes	Yes	Yes	No					Negative
M	Eritrea	Eritrea	Netherlands	2012-04-23	Heterosexual	2	Yes	No	Yes	No		Urethral			Negative
M	Eritrea	Eritrea	Netherlands	2012-11-14	Heterosexual	1	No	Yes	No	No					Negative
F	Netherlands	Netherlands	Netherlands	2011-12-06	Heterosexual	3	No	No	No	No		Vaginal			Negative
F	Netherlands	Netherlands	Netherlands	2011-12-06	Heterosexual	3	No	No	No	No		Vaginal			Negative
F	Netherlands	Netherlands	Netherlands	2011-12-06	Heterosexual	3	No	No	No	No		Vaginal			Negative
F	Netherlands	Netherlands	Netherlands	2012-05-11	Heterosexual	2	No	Yes	No	No		Anal;Vaginal			Negative
F	Netherlands	Netherlands	Netherlands	2012-05-11	Heterosexual	2	No	Yes	No	No		Anal;Vaginal			Negative
F	Netherlands	Netherlands	Netherlands	2012-05-11	Heterosexual	2	No	Yes	No	No		Anal;Vaginal			Negative
F	Netherlands	Netherlands	Netherlands	2013-08-22	Heterosexual	2	No	Yes	No	Yes					Negative
M				2012-06-25	Heterosexual	3	No	No	No	No					Negative
M				2013-09-20	Heterosexual	6	Yes	No	No	Yes					Negative
M	Netherlands	Netherlands	Netherlands	2011-01-11	Homosexual	10	Yes	No	Yes	Yes					Negative
M	Netherlands	Netherlands	Netherlands	2011-09-23	Homosexual	5	Yes	No	No	No	Oral				Negative
M	Netherlands	Netherlands	Netherlands	2011-09-23	Homosexual	5	Yes	No	No	No	Oral				Negative
M	Netherlands	Netherlands	Netherlands	2011-12-29	Homosexual	5	Yes	Yes	No	No	Oral				Negative
F	Netherlands	Netherlands	Netherlands	2011-06-24	Heterosexual	2	No	No	No	Yes					Negative
F	Netherlands	Netherlands	Netherlands	2011-11-30	Heterosexual	2	No	No	No	Yes					Negative
F	Netherlands	Netherlands	Netherlands	2012-09-14	Heterosexual	6	No	No	No	No					Negative
F	Netherlands	Netherlands	Netherlands	2013-01-22	Heterosexual	3	Yes	No	No	No					Negative
F	Netherlands	Netherlands	Netherlands	2011-03-24	Heterosexual	3	No	No	No	Yes					Negative
F	Netherlands	Netherlands	Netherlands	2012-04-26	Heterosexual	3	Yes	Yes	No	Yes					Negative
F	Netherlands	Netherlands	Netherlands	2012-07-05	Heterosexual	3	Yes	No	Yes	Yes					Negative
F	Netherlands	Netherlands	Netherlands	2011-01-25	Heterosexual	4	Yes	Yes	No	Yes					Negative
F	Netherlands	Netherlands	Netherlands	2012-04-26	Heterosexual	12	No	No	No	No					Negative
F	Netherlands	Netherlands	Netherlands	2012-02-23	Heterosexual	2	No	No	No	Yes					Negative
F	Netherlands	Netherlands	Netherlands	2013-01-18	Heterosexual	6	Yes	No	No	Yes					Negative
F	Netherlands	Netherlands	Netherlands	2013-06-03	Heterosexual	4	Yes	No	Yes	Yes					Negative
F	Netherlands	Netherlands	Netherlands	2011-03-30	Heterosexual	3	No	Yes	No	No					Negative
F	Netherlands	Netherlands	Netherlands	2011-12-23	Heterosexual	4	No	No	No	No					Negative
F				2011-10-11	Bisexual	2	Yes	No	No	Yes					Negative
F				2013-06-17	Heterosexual	1	Yes	No	No	Yes					Negative
M	Netherlands	Netherlands	Netherlands	2011-02-18	Homosexual	3	Yes	Yes	No	Yes					Negative
M	Netherlands	Netherlands	Netherlands	2011-04-15						Yes					Negative
F	Netherlands	Netherlands	Netherlands	2011-04-04	Heterosexual	1	No	Yes	No	No					Negative
F	Netherlands	Netherlands	Netherlands	2011-04-04	Heterosexual	1	No	Yes	No	No					Negative
F	Netherlands	Netherlands	Netherlands	2011-04-04	Heterosexual	1	No	Yes	No	No					Negative
M	Netherlands	Netherlands	Netherlands	2011-01-20	Heterosexual	4	No	No	Yes	No					Negative
M	Netherlands	Netherlands	Netherlands	2011-04-14	Heterosexual	3	No	No	No	No					Negative
M	Netherlands	Netherlands	Netherlands	2011-10-04	Heterosexual	5	No	No	Yes	No					Negative
F	Netherlands	Netherlands	Netherlands	2011-03-17	Heterosexual	3	No	Yes	No	No		Vaginal			Negative
F	Netherlands	Netherlands	Netherlands	2012-11-14	Heterosexual	2	No	Yes	No	Yes					Negative
F	Netherlands	Netherlands	Netherlands	2011-11-29	Heterosexual	1	No	Yes	Yes	No					Negative
F	Netherlands	Netherlands	Netherlands	2011-11-29	Heterosexual	1	No	Yes	Yes	No					Negative
M	Netherlands	Netherlands	Netherlands	2012-05-16	Homosexual		Yes	No	No	No					Negative
M	Netherlands	Netherlands	Netherlands	2012-09-17	Homosexual		Yes	No	Yes	No					Negative
M	Netherlands	Netherlands	Netherlands	2012-12-27	Homosexual	3	Yes	No	Yes	No	Anal;Oral				Negative
M	Netherlands	Netherlands	Netherlands	2013-06-20	Homosexual		Yes	No	No	No					Negative
M	Netherlands	Netherlands	Netherlands	2013-10-31	Homosexual	4	Yes	No	No	No					Negative
F	Netherlands	Netherlands	Netherlands	2011-01-21	Heterosexual	3	Yes	No	No	Yes					Negative
F	Netherlands	Netherlands	Netherlands	2011-06-10	Heterosexual	2	No	Yes	Yes	No	Cervical;Pooled samples	Cervical;Pooled samples			Negative
F	Netherlands	Netherlands	Netherlands	2011-08-25	Heterosexual	2	No	No	No	Yes					Negative
F	Netherlands	Indonesia	Netherlands	2011-03-15	Heterosexual	2	No	No	No	Yes					Negative
F	Netherlands	Indonesia	Netherlands	2011-10-04	Heterosexual	1	No	No	No	Yes					Negative
F	Netherlands	Netherlands	Netherlands	2011-10-27	Heterosexual	3	Yes	No	No	No					Negative
F	Netherlands	Netherlands	Netherlands	2012-07-10	Heterosexual	1	No	Yes	No	No					Negative
F	Netherlands	Netherlands	Netherlands	2012-07-10	Heterosexual	1	No	Yes	No	No					Negative
F	Netherlands	Netherlands	Netherlands	2013-04-16	Heterosexual	2	Yes	Yes	No	No					Negative
F	Netherlands	Netherlands	Netherlands	2013-04-16	Heterosexual	2	Yes	Yes	No	No					Negative
M	Netherlands	Netherlands	Netherlands	2011-05-17	Homosexual		Yes	No	No	Yes					Negative
M	Netherlands	Netherlands	Netherlands	2012-06-11	Homosexual	2	Yes	No	No	Yes					Negative
F	Netherlands	Nigeria	Netherlands	2011-09-13	Heterosexual	2	Yes	Yes	No	No					Negative
F	Netherlands	Nigeria	Netherlands	2011-09-13	Heterosexual	2	Yes	Yes	No	No					Negative
F	Netherlands	Netherlands	Netherlands	2011-04-13	Heterosexual	2	No	No	No	No					Negative
F	Netherlands	Netherlands	Netherlands	2011-11-22	Heterosexual	2	No	Yes	No	No					Negative
F	Netherlands	Netherlands	Netherlands	2011-11-22	Heterosexual	2	No	Yes	No	No					Negative
F	Netherlands	Netherlands	Netherlands	2011-11-22	Heterosexual	2	No	Yes	No	No					Negative
F	Netherlands	Netherlands	Netherlands	2011-11-22	Heterosexual	2	No	Yes	No	No					Negative
F	Netherlands	Netherlands	Netherlands	2012-02-17	Heterosexual	1	No	No	No	Yes					Negative
F	Netherlands	Netherlands	Netherlands	2012-08-06	Heterosexual	2	No	Yes	No	Yes					Negative
M	Netherlands	Colombia	Netherlands	2011-04-05	Heterosexual	4	Yes	No	No	No					Negative
M	Netherlands	Colombia	Netherlands	2011-07-05	Heterosexual	4	Yes	Yes	No	Yes					Negative
M	Netherlands	Colombia	Netherlands	2011-09-27	Heterosexual	4	Yes	No	No	Yes					Negative
M	Brasil	Brasil	Brasil	2011-08-23	Heterosexual	3	Yes	No	No	Yes					Negative
M	Brasil	Brasil	Brasil	2012-05-07	Heterosexual	2	No	No	No	Yes					Negative
F	Zuidafrika	Netherlands	Netherlands	2012-03-16	Bisexual	2	No	No	Yes	No		Vaginal			Negative
F	Zuidafrika	Netherlands	Netherlands	2012-03-16	Bisexual	2	No	No	Yes	No		Vaginal			Negative
F	Zuidafrika	Netherlands	Netherlands	2013-07-11	Bisexual	2	No	No	Yes	Yes					Negative
F	Netherlands	Netherlands	Netherlands	2011-01-27	Heterosexual	1	No	Yes	No	Yes					Negative
F	Netherlands	Netherlands	Netherlands	2012-01-09	Heterosexual	1	No	Yes	No	Yes					Negative
F	Netherlands	Netherlands	Netherlands	2012-08-30	Heterosexual	2	No	Yes	No	Yes					Negative
M	Netherlands	Netherlands	Netherlands	2011-10-31	Homosexual	20	Yes	Yes	No	No					Negative
M	Netherlands	Netherlands	Netherlands	2011-10-31	Homosexual	20	Yes	Yes	No	No					Negative
F	Netherlands	Netherlands	Netherlands	2011-07-28	Heterosexual	1	Yes	No	No	No		Vaginal			Negative
F	Netherlands	Netherlands	Netherlands	2012-01-26	Heterosexual	1	No	Yes	No	Yes					Negative
M	Netherlands	Netherlands	Netherlands	2011-03-24	Heterosexual	6	No	No	No	No					Negative
M	Netherlands	Netherlands	Netherlands	2011-09-28	Heterosexual	7	No	Yes	No	No					Negative
M	Netherlands	Netherlands	Netherlands	2012-03-20	Heterosexual		No	No	No	No					Negative
M	Netherlands	Netherlands	Netherlands	2011-03-23	Heterosexual	2	No	No	Yes	No		Urethral			Negative
M	Netherlands	Netherlands	Netherlands	2011-03-23	Heterosexual	2	No	No	Yes	No		Urethral			Negative
M	Netherlands	Netherlands	Netherlands	2011-03-23	Heterosexual	2	No	No	Yes	No		Urethral			Negative
M	Netherlands	Netherlands	Netherlands	2011-03-23	Heterosexual	2	No	No	Yes	No		Urethral			Negative
M	Netherlands	Netherlands	Netherlands	2011-03-23	Heterosexual	2	No	No	Yes	No		Urethral			Negative
F	Netherlands	Netherlands	Netherlands	2011-03-24	Bisexual		Yes	No	No	No					Negative
F	Netherlands	Netherlands	Netherlands	2011-06-20	Bisexual		Yes	Yes	No	No					Negative
F	Netherlands	Netherlands	Netherlands	2012-04-12	Heterosexual		Yes	No	No	No					Negative
F	Netherlands	Netherlands	Netherlands	2011-04-12	Heterosexual	4	Yes	No	No	Yes					Negative
F	Netherlands	Netherlands	Netherlands	2011-11-17	Heterosexual	40	Yes	No	No	No		Anal;Oral;Vaginal			Negative
F	Netherlands	Netherlands	Netherlands	2012-05-23	Heterosexual		Yes	No	No	Yes					Negative
F	Netherlands	Netherlands	Netherlands	2012-10-15	Heterosexual	50	Yes	Yes	No	Yes					Negative
F	Netherlands	Netherlands	Netherlands	2013-04-02	Heterosexual		Yes	Yes	No	Yes					Negative
F	Netherlands	Netherlands	Netherlands	2013-09-26	Heterosexual		Yes	No	No	Yes					Negative
F	Netherlands	Netherlands	Netherlands	2011-12-14	Heterosexual	1	No	No	No	Yes					Negative
F	Netherlands	Netherlands	Netherlands	2012-09-10	Heterosexual	1	No	No	No	No					Negative
M	Netherlands	Netherlands	Netherlands	2011-10-18	Heterosexual	3	No	Yes	No	No		Urethral			Negative
M	Netherlands	Netherlands	Netherlands	2012-09-12	Heterosexual	3	No	No	Yes	No		Urethral			Negative
M	Iran	Iran	Iran	2011-05-03	Heterosexual	2	No	Yes	No	Yes					Negative
M	Iran	Iran	Iran	2011-11-08	Heterosexual	1	No	Yes	No	Yes					Negative
F	Netherlands	Kazachstan	Netherlands	2011-10-25	Heterosexual	3	No	No	No	No					Negative
F	Netherlands	Kazachstan	Netherlands	2012-03-22	Heterosexual	2	No	No	Yes	No					Negative
F	Netherlands	Kazachstan	Netherlands	2012-12-05	Heterosexual	3	Yes	Yes	No	No					Negative
M	Netherlands	Netherlands	Netherlands	2011-02-14	Homosexual	10	Yes	No	No	Yes					Negative
M	Netherlands	Netherlands	Netherlands	2011-04-11						Yes					Negative
M	Netherlands	Netherlands	Netherlands	2012-03-20	Homosexual	1	Yes	No	No	Yes					Negative
M	Netherlands	Netherlands	Netherlands	2013-03-28	Homosexual	1	Yes	No	Yes	Yes					Negative
M	Netherlands	Netherlands	Netherlands	2013-04-25						No					Negative
M	Netherlands	Italy	Netherlands	2011-12-08	Heterosexual	10	Yes	Yes	No	No					Negative
M	Netherlands	Italy	Netherlands	2012-05-29	Heterosexual	20	Yes	No	No	No		Urethral			Negative
M	Netherlands	Italy	Netherlands	2012-05-29	Heterosexual	20	Yes	No	No	No		Urethral			Negative
M	Netherlands	Italy	Netherlands	2012-05-29	Heterosexual	20	Yes	No	No	No		Urethral			Negative
M	Netherlands	Italy	Netherlands	2012-08-28	Heterosexual	15	Yes	No	Yes	No					Negative
M	Netherlands	Italy	Netherlands	2012-12-12	Heterosexual	12	Yes	No	Yes	No		Urethral			Negative
M	Netherlands	Italy	Netherlands	2012-12-12	Heterosexual	12	Yes	No	Yes	No		Urethral			Negative
M	Netherlands	Italy	Netherlands	2012-12-12	Heterosexual	12	Yes	No	Yes	No		Urethral			Negative
F	Netherlands	Netherlands	Netherlands	2011-01-14	Heterosexual	2	Yes	Yes	No	Yes					Negative
F	Netherlands	Netherlands	Netherlands	2011-01-14	Heterosexual	2	Yes	Yes	No	Yes					Negative
F	Netherlands	Netherlands	Netherlands	2011-10-28	Heterosexual	2	Yes	Yes	No	No	Vaginal;Pooled samples	Vaginal;Pooled samples			Negative
F	Netherlands	Netherlands	Netherlands	2011-10-28	Heterosexual	2	Yes	Yes	No	No	Vaginal;Pooled samples	Vaginal;Pooled samples			Negative
F	Netherlands	Netherlands	Netherlands	2012-05-04	Heterosexual	2	No	Yes	Yes	Yes					Negative
F	Netherlands	Netherlands	Netherlands	2013-08-20	Heterosexual	2	Yes	No	No	Yes					Negative
F	Netherlands	Netherlands	Netherlands	2011-05-12	Heterosexual	2	Yes	No	No	No		Vaginal			Negative
F	Netherlands	Netherlands	Netherlands	2011-11-08	Heterosexual	1	Yes	No	No	Yes					Negative
F	Netherlands	Netherlands	Netherlands	2011-05-03	Heterosexual	3	No	No	No	Yes					Negative
F	Netherlands	Netherlands	Netherlands	2012-05-04	Heterosexual	2	No	Yes	No	No					Negative
F	Netherlands	Netherlands	Netherlands	2012-05-04	Heterosexual	2	No	Yes	No	No					Negative
F	Netherlands	Netherlands	Netherlands	2012-05-04	Heterosexual	2	No	Yes	No	No					Negative
F	Netherlands	Netherlands	Netherlands	2011-03-11	Heterosexual	2	Yes	Yes	No	No					Negative
F	Netherlands	Netherlands	Netherlands	2011-03-11	Heterosexual	2	Yes	Yes	No	No					Negative
F	Netherlands	Netherlands	Netherlands	2011-11-29	Heterosexual	2	Yes	No	No	Yes					Negative
F	Netherlands	Netherlands	Netherlands	2012-02-28	Heterosexual	2	No	No	No	Yes					Negative
F	Netherlands	Netherlands	Netherlands	2011-04-26	Heterosexual	2	No	No	No	No					Negative
F	Netherlands	Netherlands	Netherlands	2013-01-16	Heterosexual	3	No	No	No	No					Negative
F	Netherlands	Netherlands	Netherlands	2011-04-14	Heterosexual	2	Yes	No	No	No					Negative
F	Netherlands	Netherlands	Netherlands	2012-03-12	Heterosexual	1	No	No	No	No					Negative
M	Netherlands	Netherlands	Netherlands	2011-06-20	Homosexual	4	Yes	No	No	No					Negative
M	Netherlands	Netherlands	Netherlands	2012-01-10	Homosexual	7	Yes	No	No	No					Negative
M	Netherlands	Netherlands	Netherlands	2012-09-07	Homosexual	8	Yes	No	No	No			Lues 2		Negative
M	Netherlands	Netherlands	Netherlands	2012-09-07	Homosexual	8	Yes	No	No	No			Lues 2		Negative
M	Netherlands	Netherlands	Netherlands	2012-09-07	Homosexual	8	Yes	No	No	No			Lues 2		Negative
M	Netherlands	Netherlands	Netherlands	2012-09-07	Homosexual	8	Yes	No	No	No			Lues 2		Negative
M	Netherlands	Netherlands	Netherlands	2012-12-20						No					Negative
M	Netherlands	Netherlands	Netherlands	2013-03-19	Homosexual	3	Yes	No	No	No	Oral		Already treated lues		Negative
M	Netherlands	Netherlands	Netherlands	2013-07-02	Homosexual	5	Yes	No	No	No					Negative
F	Netherlands	Netherlands	Netherlands	2011-06-30	Heterosexual	1	No	Yes	No	Yes					Negative
F	Netherlands	Netherlands	Netherlands	2012-09-25	Heterosexual	3	No	Yes	No	No		Pooled samples			Negative
F	Netherlands	Netherlands	Netherlands	2013-02-19	Heterosexual	1	No	Yes	No	Yes					Negative
M	Germany	Netherlands	Netherlands	2011-02-17	Homosexual	2	Yes	No	No	No					Negative
M	Germany	Netherlands	Netherlands	2013-04-19	Homosexual	1	Yes	Yes	No	No					Negative
M	Netherlands Antilles	Netherlands Antilles	Netherlands	2011-01-20	Heterosexual		No	No	No	No					Negative
M	Netherlands Antilles	Netherlands Antilles	Netherlands	2011-02-02	Heterosexual		No	Yes	Yes	No					Negative
M	Netherlands Antilles	Netherlands Antilles	Netherlands	2011-07-27	Heterosexual	3	No	Yes	No	Yes					Negative
M	Netherlands	Netherlands	Netherlands	2011-04-29	Homosexual	30	Yes	Yes	Yes	No	Anal	Anal;Oral			Positive
M	Netherlands	Netherlands	Netherlands	2011-04-29	Homosexual	30	Yes	Yes	Yes	No	Anal	Anal;Oral			Positive
M	Netherlands	Netherlands	Netherlands	2011-04-29	Homosexual	30	Yes	Yes	Yes	No	Anal	Anal;Oral			Positive
M	Netherlands	Netherlands	Netherlands	2011-04-29	Homosexual	30	Yes	Yes	Yes	No	Anal	Anal;Oral			Positive
M	Netherlands	Netherlands	Netherlands	2011-11-22	Homosexual	4	No	No	No	No					Negative
M	Netherlands	Netherlands	Netherlands	2012-08-31	Homosexual	3	Yes	Yes	No	No	Anal	Urethral;Anal;Oral			Negative
M	Netherlands	Netherlands	Netherlands	2013-08-30	Homosexual	2	Yes	Yes	No	Yes					Negative
M	Netherlands	Netherlands	Netherlands	2013-08-30	Homosexual	2	Yes	Yes	No	Yes					Negative
M	Netherlands	Netherlands	Netherlands	2012-10-04	Homosexual	3	Yes	No	Yes	No		Anal			Negative
M	Netherlands	Netherlands	Netherlands	2013-01-21						No					Negative
F	Netherlands	Netherlands	Netherlands	2011-04-12	Heterosexual	2	No	No	No	No					Negative
F	Netherlands	Netherlands	Netherlands	2013-12-17	Heterosexual	1	No	No	No	No					Negative
F	Belgie	Netherlands Antilles	Netherlands	2011-01-10	Heterosexual	2	Yes	No	No	No					Negative
F	Belgie	Netherlands Antilles	Netherlands	2011-12-15	Heterosexual	2	No	No	No	Yes					Negative
M	Netherlands	Netherlands	Netherlands	2012-05-16	Homosexual	2	No	No	Yes	No					Negative
M	Netherlands	Netherlands	Netherlands	2012-07-13	Homosexual	3	Yes	Yes	Yes	No			Lues 2		Negative
M	Netherlands	Netherlands	Netherlands	2012-07-13	Homosexual	3	Yes	Yes	Yes	No			Lues 2		Negative
M	Netherlands	Netherlands	Netherlands	2012-10-25						No			Already treated lues		Negative
M	Netherlands	Netherlands	Netherlands	2013-07-09	Homosexual	3	Yes	No	No	No			Already treated lues		Negative
M	Netherlands	Netherlands	Sri Lanka	2011-02-11						No			Lues stadium Unknown		Negative
M	Netherlands	Netherlands	Sri Lanka	2011-06-01	Homosexual	1	Yes	No	No	No			Already treated lues		Negative
M	Netherlands Antilles	Netherlands Antilles	Netherlands Antilles	2012-11-15	Heterosexual	4	Yes	Yes	No	No		Urethral			Negative
M	Netherlands Antilles	Netherlands Antilles	Netherlands Antilles	2012-11-15	Heterosexual	4	Yes	Yes	No	No		Urethral			Negative
F	Netherlands	Netherlands	Netherlands	2011-06-15	Heterosexual	3	No	No	Yes	No		Vaginal			Negative
F	Netherlands	Netherlands	Netherlands	2011-06-15	Heterosexual	3	No	No	Yes	No		Vaginal			Negative
F	Netherlands	Indonesia	Netherlands	2011-12-27	Heterosexual	4	Yes	No	No	No					Negative
F	Netherlands	Indonesia	Netherlands	2012-11-16	Heterosexual	4	Yes	No	No	No		Vaginal			Negative
F	Netherlands	Indonesia	Netherlands	2012-11-16	Heterosexual	4	Yes	No	No	No		Vaginal			Negative
F	Netherlands	Indonesia	Netherlands	2012-11-16	Heterosexual	4	Yes	No	No	No		Vaginal			Negative
F	Netherlands	Indonesia	Netherlands	2013-04-12	Heterosexual	3	No	No	No	No					Negative
F	Netherlands	Netherlands	Netherlands	2012-01-13	Heterosexual	1	No	Yes	No	Yes					Negative
F	Netherlands	Netherlands	Netherlands	2013-07-15	Heterosexual	1	No	No	No	Yes					Negative
F	Bosnia-Herzegovina	Bosnia-Herzegovina	Bosnia-Herzegovina	2012-08-29	Heterosexual	2	Yes	Yes	Yes	No		Vaginal			Negative
F	Bosnia-Herzegovina	Bosnia-Herzegovina	Bosnia-Herzegovina	2012-08-29	Heterosexual	2	Yes	Yes	Yes	No		Vaginal			Negative
F	Bosnia-Herzegovina	Bosnia-Herzegovina	Bosnia-Herzegovina	2012-08-29	Heterosexual	2	Yes	Yes	Yes	No		Vaginal			Negative
F	Netherlands	Netherlands	Netherlands	2011-07-21	Heterosexual	2	No	Yes	No	No					Negative
F	Netherlands	Netherlands	Netherlands	2011-07-21	Heterosexual	2	No	Yes	No	No					Negative
F	Netherlands	Netherlands	Netherlands	2011-07-21	Heterosexual	2	No	Yes	No	No					Negative
M	Indonesia	Netherlands	Netherlands	2011-01-12	Heterosexual	1	No	No	No	No		Urethral			Negative
M	Indonesia	Netherlands	Netherlands	2011-01-12	Heterosexual	1	No	No	No	No		Urethral			Negative
M	Indonesia	Netherlands	Netherlands	2011-01-12	Heterosexual	1	No	No	No	No		Urethral			Negative
M	Indonesia	Netherlands	Netherlands	2011-01-12	Heterosexual	1	No	No	No	No		Urethral			Negative
M	Indonesia	Netherlands	Netherlands	2011-01-12	Heterosexual	1	No	No	No	No		Urethral			Negative
M	Indonesia	Netherlands	Netherlands	2011-10-10	Heterosexual	3	No	No	No	No		Urethral			Negative
M	Indonesia	Netherlands	Netherlands	2011-10-10	Heterosexual	3	No	No	No	No		Urethral			Negative
M	Indonesia	Netherlands	Netherlands	2012-12-10	Heterosexual	1	No	No	No	No		Urethral			Negative
M	Indonesia	Netherlands	Netherlands	2012-12-10	Heterosexual	1	No	No	No	No		Urethral			Negative
M	Indonesia	Netherlands	Netherlands	2012-12-10	Heterosexual	1	No	No	No	No		Urethral			Negative
M	Indonesia	Netherlands	Netherlands	2013-07-17	Heterosexual	2	No	No	No	No					Negative
F	Netherlands	Netherlands	Netherlands	2012-04-02	Heterosexual	3	No	Yes	No	No					Negative
F	Netherlands	Netherlands	Netherlands	2012-04-02	Heterosexual	3	No	Yes	No	No					Negative
M	Netherlands	Indonesia	Netherlands	2011-05-27	Homosexual	7	Yes	No	No	Yes					Negative
M	Netherlands	Indonesia	Netherlands	2011-10-13	Homosexual	6	Yes	No	Yes	No					Negative
M	Netherlands	Indonesia	Netherlands	2012-09-07	Homosexual	8	Yes	No	No	No					Negative
M	Netherlands	Indonesia	Netherlands	2013-12-18	Homosexual	12	Yes	No	No	No					Negative
F	Netherlands	Germany	Germany	2011-01-11	Heterosexual	4	Yes	No	No	Yes					Negative
F	Netherlands	Germany	Germany	2011-04-28	Heterosexual	15	Yes	No	No	Yes					Negative
M	Netherlands	Netherlands	Netherlands	2012-03-06	Heterosexual	6	Yes	No	Yes	Yes					Negative
M	Netherlands	Netherlands	Netherlands	2012-11-06	Heterosexual	2	No	No	Yes	No					Negative
F	Netherlands	Netherlands	Netherlands	2011-06-30	Heterosexual	3	No	No	No	No					Negative
F	Netherlands	Netherlands	Netherlands	2011-09-22	Heterosexual	2	No	Unknown	No	No					Negative
M	Netherlands	Netherlands	Netherlands	2012-09-05	Homosexual	2	Yes	Yes	No	Yes					Negative
M	Netherlands	Netherlands	Netherlands	2013-01-11						Yes					Negative
M	Morocco	Egypt	Netherlands	2011-01-06	Heterosexual	2	No	Yes	Yes	No					Negative
M	Morocco	Egypt	Netherlands	2011-05-13	Heterosexual	3	No	Yes	No	No					Negative
M	Morocco	Egypt	Netherlands	2011-10-19	Heterosexual	5	No	Yes	No	No					Negative
M	Morocco	Egypt	Netherlands	2012-04-26	Heterosexual	7	No	Yes	No	No					Negative
M	Morocco	Egypt	Netherlands	2012-11-02	Heterosexual	5	No	Yes	No	No		Urethral			Negative
M	Morocco	Egypt	Netherlands	2012-12-03	Heterosexual		No	No	No	No					Negative
M	Morocco	Egypt	Netherlands	2013-01-31	Heterosexual		No	No	No	No					Negative
M	Morocco	Egypt	Netherlands	2013-11-11	Heterosexual	4	No	Yes	No	No					Negative
M	Morocco	Egypt	Netherlands	2011-05-13	Heterosexual	3	No	Yes	No	No					Negative
M	Morocco	Egypt	Netherlands	2011-12-12	Heterosexual	4	No	No	Yes	No					Negative
M	Morocco	Egypt	Netherlands	2012-11-02	Heterosexual	5	No	Yes	No	No					Negative
M	Morocco	Egypt	Netherlands	2012-12-03	Heterosexual		No	No	No	No					Negative
M	Morocco	Egypt	Netherlands	2013-08-29	Heterosexual	5	No	No	No	No					Negative
F	Netherlands	Netherlands	Netherlands	2012-07-12	Heterosexual	2	No	No	No	No		Vaginal			Negative
F	Netherlands	Netherlands	Netherlands	2012-07-12	Heterosexual	2	No	No	No	No		Vaginal			Negative
F	Netherlands	Netherlands	Netherlands	2013-01-25	Heterosexual	1	No	No	No	Yes					Negative
F	Netherlands	Netherlands	Netherlands	2011-11-03	Heterosexual	2	Yes	Yes	No	Yes					Negative
F	Netherlands	Netherlands	Netherlands	2013-12-24	Heterosexual	2	No	No	No	Yes					Negative
M	Netherlands	Netherlands	Netherlands	2011-01-25	Homosexual	1	Yes	Yes	Yes	No			Lues latens recens		Negative
M	Netherlands	Netherlands	Netherlands	2011-01-25	Homosexual	1	Yes	Yes	Yes	No			Lues latens recens		Negative
M	Netherlands	Netherlands	Netherlands	2011-04-05						No			Already treated lues		Negative
M	Netherlands	Netherlands	Netherlands	2011-05-09	Homosexual	2	Yes	No	Yes	No			Already treated lues		Negative
M	Netherlands	Netherlands	Netherlands	2011-10-04						No			Already treated lues		Negative
M	Netherlands	Netherlands Antilles	Netherlands	2011-04-08	Heterosexual	6	Yes	Yes	No	No		Urethral			Negative
M	Netherlands	Netherlands Antilles	Netherlands	2011-04-08	Heterosexual	6	Yes	Yes	No	No		Urethral			Negative
M	Netherlands	Netherlands Antilles	Netherlands	2012-11-02	Heterosexual	2	Yes	Yes	No	Yes					Negative
M	Netherlands	Netherlands Antilles	Netherlands	2013-11-28	Heterosexual	4	No	Yes	No	No		Urethral			Negative
F	Netherlands	Netherlands	Netherlands	2011-12-28	Heterosexual	3	No	No	No	No					Negative
F	Netherlands	Netherlands	Netherlands	2012-08-29	Heterosexual	4	Yes	No	No	Yes					Negative
F	Netherlands	Netherlands	Netherlands	2013-03-06	Heterosexual	7	Yes	No	No	Yes					Negative
F	Netherlands	Netherlands	Netherlands	2013-08-07	Heterosexual	25	Yes	No	No	Yes					Negative
M	Netherlands	Netherlands	Netherlands	2012-05-25	Homosexual	1	Yes	No	Yes	No			Already treated lues		Negative
M	Netherlands	Netherlands	Netherlands	2012-05-25	Homosexual	1	Yes	No	Yes	No			Already treated lues		Negative
F	Netherlands	Netherlands	Netherlands	2013-01-28	Heterosexual	5	No	No	Yes	Yes					Negative
F	Netherlands	Netherlands	Netherlands	2013-08-27	Bisexual	7	No	Yes	Yes	No		Pooled samples			Negative
F	Netherlands	Netherlands	Netherlands	2013-08-27	Bisexual	7	No	Yes	Yes	No		Pooled samples			Negative
F	Netherlands	Netherlands	Netherlands	2013-08-27	Bisexual	7	No	Yes	Yes	No		Pooled samples			Negative
M	Netherlands	Netherlands	Netherlands	2013-06-25	Heterosexual	15	No	No	Yes	No		Urethral			Negative
M	Netherlands	Netherlands	Netherlands	2013-06-25	Heterosexual	15	No	No	Yes	No		Urethral			Negative
F	Netherlands	Netherlands	Netherlands	2012-09-20	Bisexual	6	No	No	No	Yes					Negative
F	Netherlands	Netherlands	Netherlands	2013-10-15	Bisexual	4	No	No	No	Yes					Negative
F	Netherlands	Netherlands	Netherlands	2011-02-02	Heterosexual	1	No	No	No	Yes					Negative
F	Netherlands	Netherlands	Netherlands	2011-11-23	Heterosexual		No	No	No	Yes					Negative
F	Netherlands	Netherlands	Netherlands	2012-07-04	Heterosexual	1	No	No	No	Yes					Negative
M	Netherlands	Netherlands	Netherlands	2011-06-10	Heterosexual	5	Yes	Yes	Yes	No		Urethral			Negative
M	Netherlands	Netherlands	Netherlands	2011-06-10	Heterosexual	5	Yes	Yes	Yes	No		Urethral			Negative
M	Netherlands	Netherlands Antilles	Netherlands	2011-09-28	Heterosexual	16	No	Yes	No	No	Urethral	Urethral			Negative
M	Netherlands	Netherlands Antilles	Netherlands	2012-05-09	Heterosexual	15	No	Yes	No	No					Negative
F	Netherlands	Netherlands	Netherlands	2012-05-09	Heterosexual	3	No	Yes	No	No		Anal;Pooled samples			Negative
F	Netherlands	Netherlands	Netherlands	2012-05-09	Heterosexual	3	No	Yes	No	No		Anal;Pooled samples			Negative
M	Netherlands	Netherlands	Netherlands	2011-03-29	Heterosexual	5	Yes	No	No	Yes					Negative
M	Netherlands	Netherlands	Netherlands	2012-01-12	Heterosexual	3	No	Yes	No	Yes					Negative
M	Netherlands	Indonesia	Netherlands	2012-05-03	Homosexual	4	Yes	No	No	No	Oral				Negative
M	Netherlands	Indonesia	Netherlands	2012-05-03	Homosexual	4	Yes	No	No	No	Oral				Negative
F	Netherlands	Netherlands	Netherlands	2011-08-09	Heterosexual	2	No	No	No	No					Negative
F	Netherlands	Netherlands	Netherlands	2012-07-09	Heterosexual	2	No	No	No	No					Negative
M	Netherlands	Netherlands	Netherlands	2011-05-17	Heterosexual	2	No	No	No	No					Negative
M	Netherlands	Netherlands	Netherlands	2011-07-07	Heterosexual	3	No	No	Yes	No					Negative
M	Netherlands	Netherlands	Netherlands	2012-01-03	Heterosexual	5	No	No	No	No					Negative
F	Netherlands	Netherlands	Netherlands	2011-05-04	Heterosexual	1	No	No	No	No					Negative
F	Netherlands	Netherlands	Netherlands	2013-07-31	Heterosexual	1	No	No	No	No					Negative
F	Netherlands	Netherlands	Netherlands	2011-03-17	Heterosexual	2	Yes	No	No	No					Negative
F	Netherlands	Netherlands	Netherlands	2011-06-03						No					Negative
F	Netherlands	Netherlands	Netherlands	2011-06-03						No					Negative
F	Netherlands	Netherlands	Netherlands	2011-07-12						No					Negative
M	Netherlands	Netherlands	Netherlands	2011-02-14	Homosexual	5	Yes	No	No	No	Anal				Negative
M	Netherlands	Netherlands	Netherlands	2011-09-19	Homosexual	10	Yes	No	No	No					Negative
M	Netherlands	Netherlands	Netherlands	2013-03-08	Homosexual	1	Yes	No	No	No			Already treated lues		Negative
M	Cuba	Netherlands Antilles	Netherlands	2012-01-26	Heterosexual	15	No	No	No	Yes					Negative
M	Cuba	Netherlands Antilles	Netherlands	2013-03-04	Heterosexual	15	Yes	Yes	No	Yes					Negative
M	Netherlands	Netherlands	Netherlands	2011-06-06	Heterosexual	2	No	No	No	Yes					Negative
M	Netherlands	Netherlands	Netherlands	2012-02-06	Heterosexual	10	No	Yes	No	Yes					Negative
F	Morocco	Morocco	Netherlands	2011-02-17	Heterosexual	1	No	Yes	Yes	Yes					Negative
F	Morocco	Morocco	Netherlands	2012-05-10	Heterosexual		No	Yes	Yes	No		Vaginal			Negative
M	Turkey	Turkey	Netherlands	2012-08-31	Heterosexual	10	No	No	No	No					Negative
M	Turkey	Turkey	Netherlands	2013-04-19	Heterosexual	4	No	No	Yes	No					Negative
F	Netherlands	Netherlands	Netherlands	2012-10-01	Heterosexual	3	Yes	Yes	No	No		Vaginal			Negative
F	Netherlands	Netherlands	Netherlands	2012-10-01	Heterosexual	3	Yes	Yes	No	No		Vaginal			Negative
F	Netherlands	Netherlands	Netherlands	2013-01-30	Heterosexual	4	No	Yes	No	Yes					Negative
M	Netherlands	Netherlands	Netherlands	2011-04-12	Heterosexual	1	No	Yes	No	No					Negative
M	Netherlands	Netherlands	Netherlands	2011-06-29						No					Negative
F	Netherlands	Netherlands	Netherlands	2011-12-22	Heterosexual	6	Yes	No	No	No		Oral;Vaginal;Pooled samples			Negative
F	Netherlands	Netherlands	Netherlands	2013-04-12	Heterosexual	4	No	No	Yes	No		Vaginal			Negative
F	Netherlands	Netherlands	Netherlands	2013-10-29	Heterosexual	4	No	Yes	No	No		Oral;Vaginal			Negative
M	Netherlands	Netherlands	Netherlands	2011-08-18	Homosexual	4	Yes	No	No	Yes					Negative
M	Netherlands	Netherlands	Netherlands	2012-04-26	Homosexual	3	Yes	No	No	Yes					Negative
F	Netherlands	Netherlands	Netherlands	2011-03-29	Heterosexual	3	No	No	No	Yes					Negative
F	Netherlands	Netherlands	Netherlands	2011-10-25	Heterosexual	3	Yes	No	No	Yes					Negative
F	Netherlands	Netherlands	Netherlands	2012-12-13	Heterosexual	3	No	Unknown	No	No		Vaginal			Negative
F	Netherlands	Netherlands	Netherlands	2012-12-13	Heterosexual	3	No	Unknown	No	No		Vaginal			Negative
F	Netherlands	Netherlands	Netherlands	2012-12-13	Heterosexual	3	No	Unknown	No	No		Vaginal			Negative
F	Netherlands	Netherlands	Netherlands	2013-06-10	Heterosexual	1	No	No	No	No					Negative
F	Netherlands	Netherlands	Netherlands	2011-05-09	Heterosexual	2	Yes	Yes	No	No					Negative
F	Netherlands	Netherlands	Netherlands	2012-06-04	Heterosexual	1	No	No	No	No		Vaginal			Negative
F	Netherlands	Netherlands	Netherlands	2012-06-04	Heterosexual	1	No	No	No	No		Vaginal			Negative
M	Turkey	Turkey	Netherlands	2011-01-12	Heterosexual	5	No	No	No	Yes					Negative
M	Turkey	Turkey	Netherlands	2011-09-07	Heterosexual		No	No	No	Yes					Negative
M	Turkey	Turkey	Netherlands	2012-02-01	Heterosexual	1	No	No	No	Yes					Negative
M	Turkey	Turkey	Netherlands	2012-08-01	Heterosexual	3	Yes	Yes	No	No					Negative
M	Aruba	Netherlands Antilles	Aruba	2011-04-07	Homosexual	6	Yes	No	No	Yes					Negative
M	Aruba	Netherlands Antilles	Aruba	2011-11-24	Homosexual	6	Yes	No	No	Yes					Negative
M	Aruba	Netherlands Antilles	Aruba	2012-11-13	Homosexual	4	Yes	No	No	Yes					Negative
M	Aruba	Netherlands Antilles	Aruba	2013-05-22	Homosexual	6	Yes	No	No	Yes					Negative
M	Netherlands	Netherlands	Netherlands	2011-09-06	Heterosexual	5	No	No	No	Yes					Negative
M	Netherlands	Netherlands	Netherlands	2013-06-27	Heterosexual	5	No	No	Yes	No		Urethral			Negative
F	Netherlands	Netherlands	Netherlands	2011-01-06	Heterosexual	2	Yes	No	No	Yes					Negative
F	Netherlands	Netherlands	Netherlands	2011-05-20	Heterosexual	1	No	No	No	Yes					Negative
F	Netherlands	Netherlands	Netherlands	2011-08-18	Heterosexual	3	Yes	No	No	Yes					Negative
F	Netherlands	Netherlands	Netherlands	2012-11-30	Heterosexual	1	No	Yes	No	No		Vaginal			Negative
F	Netherlands	Netherlands	Netherlands	2012-03-19	Heterosexual	1	No	Yes	No	Yes					Negative
F	Netherlands	Netherlands	Netherlands	2013-09-27	Heterosexual	1	Yes	Yes	No	Yes					Negative
F	Netherlands	Netherlands	Netherlands	2011-01-18	Heterosexual	2	Yes	No	No	Yes					Negative
F	Netherlands	Netherlands	Netherlands	2012-03-14	Heterosexual	2	No	No	No	No		Oral;Vaginal;Pooled samples			Negative
F	Netherlands	Netherlands	Netherlands	2013-02-12	Heterosexual	1	No	Yes	No	Yes					Negative
F	Tsjechie	Morocco	Netherlands	2012-09-18	Unknown		Yes	Yes	Unknown	No	Oral				Negative
F	Tsjechie	Morocco	Netherlands	2012-09-18	Unknown		Yes	Yes	Unknown	No	Oral				Negative
F	Tsjechie	Morocco	Netherlands	2012-09-18	Unknown		Yes	Yes	Unknown	No	Oral				Negative
F	Tsjechie	Morocco	Netherlands	2012-09-18	Unknown		Yes	Yes	Unknown	No	Oral				Negative
F	Tsjechie	Morocco	Netherlands	2012-09-18	Unknown		Yes	Yes	Unknown	No	Oral				Negative
F	Tsjechie	Morocco	Netherlands	2012-09-18	Unknown		Yes	Yes	Unknown	No	Oral				Negative
F	Tsjechie	Morocco	Netherlands	2013-10-02	Heterosexual	1	Yes	No	No	No					Negative
F	Netherlands	Netherlands	Netherlands	2011-11-25	Heterosexual	2	No	Yes	No	Yes					Negative
F	Netherlands	Netherlands	Netherlands	2013-02-08	Heterosexual	1	No	Yes	No	Yes					Negative
F	Netherlands	Netherlands	Netherlands	2011-07-28	Heterosexual	1	Yes	Yes	No	Yes					Negative
F	Netherlands	Netherlands	Netherlands	2012-01-31	Heterosexual	1	No	Yes	No	Yes					Negative
F	Netherlands	Netherlands	Netherlands	2012-05-11	Heterosexual	1	No	Yes	Yes	Yes					Negative
F	Netherlands	Netherlands	Netherlands	2011-01-19	Heterosexual	3	No	Yes	No	No					Negative
F	Netherlands	Netherlands	Netherlands	2012-06-29	Bisexual	5	No	Yes	No	No					Negative
F	Netherlands	Netherlands	Netherlands	2013-06-18	Heterosexual	5	No	No	No	Yes					Negative
F	Netherlands	Netherlands	Netherlands	2011-04-07	Bisexual	6	Yes	No	No	Yes					Negative
F	Netherlands	Netherlands	Netherlands	2011-08-08	Bisexual	8	Yes	No	No	No					Negative
F	Netherlands	Netherlands	Netherlands	2011-12-29	Bisexual	6	No	No	No	Yes					Negative
M	Netherlands	Netherlands	Netherlands	2011-04-18	Heterosexual	2	Yes	No	Yes	Yes					Negative
M	Netherlands	Netherlands	Netherlands	2012-06-25	Heterosexual	6	Yes	No	No	Yes					Negative
M	Netherlands	Netherlands	Netherlands	2012-11-12	Heterosexual	4	No	No	Yes	Yes					Negative
M	Netherlands	Netherlands	Netherlands	2013-04-15	Heterosexual	3	No	No	Yes	Yes					Negative
F	Netherlands	Netherlands	Netherlands	2011-01-18	Heterosexual	2	Yes	No	No	No					Negative
F	Netherlands	Netherlands	Netherlands	2013-04-24	Heterosexual	2	Yes	No	No	No					Negative
M	Netherlands	Netherlands	Netherlands	2011-12-12	Heterosexual	5	No	No	No	No					Negative
M	Netherlands	Netherlands	Netherlands	2012-07-05	Heterosexual	4	Yes	No	No	No					Negative
M	Netherlands	Netherlands	Netherlands	2012-12-11	Heterosexual	4	Yes	No	No	No					Negative
M	Netherlands	Netherlands	Netherlands	2011-03-22	Heterosexual	2	Yes	No	No	No					Negative
M	Netherlands	Netherlands	Netherlands	2011-05-30						No					Negative
M	Netherlands	Netherlands	Netherlands	2013-05-23	Homosexual	1	Yes	No	No	No					Negative
F	Netherlands	Netherlands	Netherlands	2012-05-07	Heterosexual	2	No	No	No	No					Negative
F	Netherlands	Netherlands	Netherlands	2013-08-09	Heterosexual	2	No	No	No	No		Vaginal			Negative
F	Netherlands	Netherlands	Netherlands	2013-08-09	Heterosexual	2	No	No	No	No		Vaginal			Negative
F				2011-12-07	Heterosexual	5	No	No	No	No					Negative
F				2012-10-29	Heterosexual	3	No	No	Yes	No					Negative
M	Netherlands	Netherlands	Netherlands	2011-01-21						Yes					Negative
M	Netherlands	Netherlands	Netherlands	2011-06-16	Homosexual	11	Yes	Yes	No	No		Anal			Negative
M	Netherlands	Netherlands	Netherlands	2012-01-19	Homosexual		Yes	Yes	Yes	No		Anal	Lues 1		Negative
M	Netherlands	Netherlands	Netherlands	2012-01-19	Homosexual		Yes	Yes	Yes	No		Anal	Lues 1		Negative
M	Netherlands	Netherlands	Netherlands	2012-01-19	Homosexual		Yes	Yes	Yes	No		Anal	Lues 1		Negative
M	Netherlands	Netherlands	Netherlands	2012-01-19	Homosexual		Yes	Yes	Yes	No		Anal	Lues 1		Negative
M	Netherlands	Netherlands	Netherlands	2013-09-05	Homosexual	4	Yes	Yes	No	No		Anal			Negative
M	Netherlands	Netherlands	Netherlands	2013-09-05	Homosexual	4	Yes	Yes	No	No		Anal			Negative
M	Netherlands	Netherlands	Netherlands	2013-11-22	Homosexual	10	Yes	Yes	No	No	Anal				Negative
M	Netherlands	Netherlands	Netherlands	2013-11-22	Homosexual	10	Yes	Yes	No	No	Anal				Negative
M	Netherlands	Netherlands	Netherlands	2013-07-11	Heterosexual	2	No	No	Yes	No		Urethral			Negative
M	Netherlands	Netherlands	Netherlands	2013-07-11	Heterosexual	2	No	No	Yes	No		Urethral			Negative
F	Netherlands	Netherlands	Netherlands	2011-07-27	Heterosexual	1	No	Yes	No	Yes					Negative
F	Netherlands	Netherlands	Netherlands	2012-06-15	Heterosexual	3	No	No	No	No					Negative
F	Netherlands	Netherlands	Netherlands	2011-08-12	Heterosexual	3	No	No	No	No					Negative
F	Netherlands	Netherlands	Netherlands	2012-11-07	Heterosexual	1	No	Yes	No	No					Negative
F	Netherlands	Netherlands	Netherlands	2013-05-01	Heterosexual	2	Yes	Yes	Yes	No					Negative
M	Netherlands	Netherlands	Netherlands	2011-04-18	Heterosexual	3	No	No	No	No					Negative
M	Netherlands	Netherlands	Netherlands	2012-03-06	Heterosexual	2	No	No	Yes	No					Negative
M	Netherlands	Netherlands	Netherlands	2011-11-08	Homosexual	5	Yes	Yes	No	Yes					Negative
M	Netherlands	Netherlands	Netherlands	2011-11-08	Homosexual	5	Yes	Yes	No	Yes					Negative
M	Netherlands	Netherlands	Netherlands	2012-03-06	Homosexual	3	Yes	No	No	No	Oral				Negative
M	Netherlands	Netherlands	Netherlands	2012-03-06	Homosexual	3	Yes	No	No	No	Oral				Negative
M	Netherlands	Netherlands	Netherlands	2012-03-06	Homosexual	3	Yes	No	No	No	Oral				Negative
M	Netherlands	Netherlands	Netherlands	2012-03-06	Homosexual	3	Yes	No	No	No	Oral				Negative
F	Netherlands	Netherlands	Netherlands	2011-08-11	Heterosexual	3	Yes	No	No	Yes					Negative
F	Netherlands	Netherlands	Netherlands	2012-11-23	Heterosexual	2	No	No	No	Yes					Negative
F	Netherlands	Netherlands	Netherlands	2011-01-28	Heterosexual		No	No	No	No					Negative
F	Netherlands	Netherlands	Netherlands	2012-01-18	Heterosexual	1	No	Yes	No	No		Vaginal			Negative
F	Netherlands	Netherlands	Netherlands	2012-10-31	Heterosexual	2	No	Yes	No	No					Negative
M	Netherlands	Netherlands	Netherlands	2012-05-08	Homosexual	3	Yes	No	No	No					Negative
M	Netherlands	Netherlands	Netherlands	2012-10-10	Homosexual	3	Yes	No	Yes	No					Negative
M	Netherlands	Netherlands	Netherlands	2013-04-12	Homosexual	3	Yes	No	No	No					Negative
M	Netherlands	Netherlands	Netherlands	2013-06-27	Homosexual	2	Yes	No	No	No					Negative
F	Netherlands	Netherlands	Netherlands	2011-02-21	Heterosexual	1	No	No	No	No		Vaginal			Negative
F	Netherlands	Netherlands	Netherlands	2011-05-04	Heterosexual	2	No	Yes	No	No					Negative
M	Suriname	Suriname	Netherlands	2012-04-20	Heterosexual	7	Yes	Yes	No	Yes					Negative
M	Suriname	Suriname	Netherlands	2012-09-24	Heterosexual	3	Yes	No	No	Yes					Negative
M	Suriname	Suriname	Netherlands	2013-06-14	Heterosexual	4	Yes	No	No	Yes					Negative
M	Suriname	Suriname	Netherlands	2013-09-04	Heterosexual	5	Yes	Yes	No	Yes					Negative
F	Netherlands	Netherlands	Netherlands	2011-03-14	Heterosexual	2	No	No	Yes	No					Negative
F	Netherlands	Netherlands	Netherlands	2011-12-02	Heterosexual	4	No	Yes	No	Yes					Negative
F	Netherlands	Netherlands	Netherlands	2013-05-08	Heterosexual	2	No	Unknown	No	No					Negative
F	Netherlands	Netherlands	Netherlands	2011-04-01	Heterosexual	2	No	Yes	Yes	No					Negative
F	Netherlands	Netherlands	Netherlands	2011-04-01	Heterosexual	2	No	Yes	Yes	No					Negative
F	Netherlands	Netherlands	Netherlands	2011-11-08	Heterosexual	3	Yes	No	No	Yes					Negative
F	Netherlands	Netherlands	Netherlands	2011-08-18	Heterosexual	3	No	No	No	No		Vaginal			Negative
F	Netherlands	Netherlands	Netherlands	2011-08-18	Heterosexual	3	No	No	No	No		Vaginal			Negative
M	Angola	Angola	Angola	2011-02-08	Heterosexual	2	Yes	No	No	Yes					Negative
M	Angola	Angola	Angola	2011-12-16	Heterosexual	2	No	No	No	No					Negative
F	Netherlands	Netherlands	Netherlands	2011-03-29	Bisexual	4	Yes	No	No	No					Negative
F	Netherlands	Netherlands	Netherlands	2011-10-27	Heterosexual	2	No	Yes	No	No					Negative
M	Netherlands	Netherlands	Netherlands	2011-06-17	Heterosexual	12	No	No	No	No					Negative
M	Netherlands	Netherlands	Netherlands	2011-11-09	Heterosexual	10	No	No	Yes	No		Urethral			Negative
M	Netherlands	Netherlands	Netherlands	2011-11-09	Heterosexual	10	No	No	Yes	No		Urethral			Negative
M	Netherlands	Netherlands	Netherlands	2011-11-09	Heterosexual	10	No	No	Yes	No		Urethral			Negative
F	Netherlands	Netherlands	Netherlands	2011-12-29	Heterosexual	1	Yes	Yes	Yes	No		Oral;Vaginal			Negative
F	Netherlands	Netherlands	Netherlands	2011-12-29	Heterosexual	1	Yes	Yes	Yes	No		Oral;Vaginal			Negative
F	Netherlands	Netherlands	Netherlands	2013-07-05	Heterosexual	4	Yes	No	No	Yes					Negative
F	Netherlands	Netherlands	Netherlands	2013-11-05	Heterosexual	1	Yes	No	No	No					Negative
F	Netherlands	Netherlands	Netherlands	2012-04-20	Heterosexual	5	No	Yes	No	No					Negative
F	Netherlands	Netherlands	Netherlands	2013-06-18	Heterosexual	2	No	No	Yes	No					Negative
F	Netherlands	United States of America	Netherlands	2011-03-10	Heterosexual	1	No	No	No	No					Negative
F	Netherlands	United States of America	Netherlands	2013-03-14	Heterosexual	1	Yes	No	No	No					Negative
F	Netherlands	United States of America	Netherlands	2013-10-14	Heterosexual	1	Yes	No	No	No					Negative
F	Netherlands	Netherlands	Netherlands	2011-02-15	Heterosexual	3	Yes	Yes	No	No		Vaginal			Negative
F	Netherlands	Netherlands	Netherlands	2011-02-15	Heterosexual	3	Yes	Yes	No	No		Vaginal			Negative
F	Netherlands	Netherlands	Netherlands	2011-11-21	Heterosexual	1	Yes	No	No	Yes					Negative
F	Netherlands	Netherlands	Netherlands	2012-08-07	Heterosexual	2	Yes	Yes	No	Yes					Negative
F	Netherlands	Netherlands	Netherlands	2013-01-14	Heterosexual	3	Yes	Yes	No	No		Vaginal			Negative
F	Netherlands	Netherlands	Netherlands	2013-01-14	Heterosexual	3	Yes	Yes	No	No		Vaginal			Negative
F	Netherlands	Netherlands	Netherlands	2013-01-14	Heterosexual	3	Yes	Yes	No	No		Vaginal			Negative
F	Netherlands	Netherlands	Netherlands	2013-07-01	Heterosexual	3	Yes	Yes	No	Yes					Negative
F	Netherlands	Netherlands	Netherlands	2013-06-20	Heterosexual	2	No	Yes	No	No		Anal;Vaginal			Negative
F	Netherlands	Netherlands	Netherlands	2013-06-20	Heterosexual	2	No	Yes	No	No		Anal;Vaginal			Negative
F	Netherlands	Netherlands	Netherlands	2012-12-14	Heterosexual	2	No	No	No	No					Negative
F	Netherlands	Netherlands	Netherlands	2013-10-14	Heterosexual	2	No	No	No	Yes					Negative
F	Netherlands	Netherlands	Netherlands	2011-07-05	Heterosexual	3	No	No	No	No					Negative
F	Netherlands	Netherlands	Netherlands	2012-10-24	Heterosexual	4	No	No	No	No					Negative
F	Netherlands	Netherlands	Netherlands	2013-11-05	Heterosexual	3	No	Yes	Yes	No	Oral				Negative
F	Netherlands	Netherlands	Netherlands	2013-11-05	Heterosexual	3	No	Yes	Yes	No	Oral				Negative
F	Netherlands	Netherlands	Netherlands	2013-11-05	Heterosexual	3	No	Yes	Yes	No	Oral				Negative
M	Netherlands	Netherlands	Netherlands	2013-06-05	Heterosexual	10	No	No	No	No					Negative
M	Netherlands	Netherlands	Netherlands	2013-09-25	Heterosexual	25	No	No	Yes	No		Urethral			Negative
M	Netherlands	Netherlands	Netherlands	2013-09-25	Heterosexual	25	No	No	Yes	No		Urethral			Negative
F	Netherlands	Netherlands	Netherlands	2011-03-01	Heterosexual	3	Yes	No	No	No		Vaginal			Negative
F	Netherlands	Netherlands	Netherlands	2011-03-01	Heterosexual	3	Yes	No	No	No		Vaginal			Negative
F	Netherlands	Netherlands	Netherlands	2013-09-10	Heterosexual	3	No	No	No	Yes					Negative
F	Netherlands	Netherlands	Netherlands	2011-02-01	Heterosexual	1	No	Yes	Yes	No		Vaginal			Negative
F	Netherlands	Netherlands	Netherlands	2011-09-06	Heterosexual	1	No	Yes	No	Yes					Negative
F	Netherlands	Aruba	Netherlands	2011-10-10	Heterosexual	4	No	No	No	No					Negative
F	Netherlands	Aruba	Netherlands	2011-12-27						No					Negative
M	Netherlands	Netherlands	Netherlands	2011-02-22	Homosexual	3	Yes	Yes	No	No			Lues 1		Negative
M	Netherlands	Netherlands	Netherlands	2011-02-22	Homosexual	3	Yes	Yes	No	No			Lues 1		Negative
M	Netherlands	Netherlands	Netherlands	2011-02-22	Homosexual	3	Yes	Yes	No	No			Lues 1		Negative
M	Netherlands	Netherlands	Netherlands	2011-07-13	Homosexual	5	Yes	No	No	Yes					Negative
M	Netherlands	Netherlands	Netherlands	2011-09-20	Homosexual	6	Yes	Yes	No	No	Urethral				Negative
M	Netherlands	Netherlands	Netherlands	2011-09-20	Homosexual	6	Yes	Yes	No	No	Urethral				Negative
M	Netherlands	Netherlands	Netherlands	2011-09-20	Homosexual	6	Yes	Yes	No	No	Urethral				Negative
M	Netherlands	Netherlands	Netherlands	2012-02-16	Homosexual	2	Yes	No	No	Yes					Negative
M	Netherlands	Netherlands	Netherlands	2012-10-25	Homosexual	3	Yes	No	Yes	Yes					Negative
M	Netherlands	Netherlands	Netherlands	2012-10-25	Homosexual	3	Yes	No	Yes	Yes					Negative
M	Netherlands	Netherlands	Netherlands	2012-10-25	Homosexual	3	Yes	No	Yes	Yes					Negative
M	Netherlands	Netherlands	Netherlands	2012-10-25	Homosexual	3	Yes	No	Yes	Yes					Negative
M	Netherlands	Netherlands	Netherlands	2013-08-06	Homosexual	7	Yes	No	No	No		Anal	Already treated lues		Negative
F	Netherlands	Netherlands	Netherlands	2011-09-08	Heterosexual	4	Yes	Yes	No	Yes					Negative
F	Netherlands	Netherlands	Netherlands	2012-03-15	Heterosexual	5	Yes	No	No	Yes					Negative
F	Netherlands	Netherlands	Netherlands	2013-12-06	Heterosexual	9	No	No	No	No		Anal;Vaginal			Negative
F	Netherlands	Netherlands	Netherlands	2011-03-17	Heterosexual	1	No	Yes	No	No					Negative
F	Netherlands	Netherlands	Netherlands	2011-03-17	Heterosexual	1	No	Yes	No	No					Negative
F	Netherlands	Netherlands	Netherlands	2011-03-17	Heterosexual	1	No	Yes	No	No					Negative
F	Netherlands	Netherlands	Netherlands	2011-04-28	Heterosexual	2	No	No	No	No		Vaginal			Negative
F	Netherlands	Netherlands	Netherlands	2011-04-28	Heterosexual	2	No	No	No	No		Vaginal			Negative
F	Netherlands	Netherlands	Netherlands	2011-09-06	Bisexual	7	Yes	No	No	Yes					Negative
F	Netherlands	Netherlands	Netherlands	2012-02-07	Heterosexual	2	No	No	No	Yes					Negative
F	Netherlands	Netherlands	Netherlands	2012-11-20	Heterosexual	5	No	No	No	Yes					Negative
M	Turkey	Turkey	Netherlands	2011-06-09	Heterosexual	6	Yes	Yes	No	No	Urethral				Negative
M	Turkey	Turkey	Netherlands	2011-08-31	Heterosexual	2	No	Yes	No	No	Urethral				Negative
M	Netherlands	Netherlands	Netherlands	2011-01-20	Heterosexual	5	Yes	No	No	Yes					Negative
M	Netherlands	Netherlands	Netherlands	2011-08-09	Heterosexual	9	Yes	No	No	No					Negative
M	Netherlands	Netherlands	Netherlands	2011-11-03	Heterosexual	10	Yes	Yes	No	No		Urethral			Negative
M	Netherlands	Netherlands	Netherlands	2012-02-02	Heterosexual	7	No	No	Yes	Yes					Negative
M	Netherlands	Netherlands	Netherlands	2012-05-10	Homosexual	8	Yes	No	No	Yes					Negative
M	Netherlands	Netherlands	Netherlands	2012-08-21	Homosexual	4	Yes	No	Yes	No	Anal				Negative
M	Netherlands	Netherlands	Netherlands	2013-03-25	Homosexual	3	Yes	No	Yes	Yes					Negative
M	Netherlands	Netherlands	Netherlands	2013-09-26	Homosexual	3	Yes	No	No	No					Negative
F	Netherlands	Netherlands	Netherlands	2011-01-27	Heterosexual	2	No	No	No	No		Urethral			Negative
F	Netherlands	Netherlands	Netherlands	2011-01-27	Heterosexual	2	No	No	No	No		Urethral			Negative
F	Netherlands	Netherlands	Netherlands	2011-01-27	Heterosexual	2	No	No	No	No		Urethral			Negative
F	Netherlands	Netherlands	Netherlands	2011-01-27	Heterosexual	2	No	No	No	No		Urethral			Negative
F	Netherlands	Netherlands	Netherlands	2011-01-27	Heterosexual	2	No	No	No	No		Urethral			Negative
M	Netherlands	Netherlands	Netherlands	2011-03-01	Heterosexual	1	No	No	Yes	No					Negative
M	Netherlands	Netherlands	Netherlands	2011-03-01	Heterosexual	1	No	No	Yes	No					Negative
M	Indonesia	Indonesia	Netherlands	2011-04-04	Bisexual	18	No	Yes	No	No	Anal;Oral				Negative
M	Indonesia	Indonesia	Netherlands	2011-12-05	Homosexual	18	Yes	No	No	Yes					Negative
M	Indonesia	Indonesia	Netherlands	2012-02-17	Homosexual	20	Yes	Yes	No	No		Urethral;Anal			Negative
M	Indonesia	Indonesia	Netherlands	2012-02-17	Homosexual	20	Yes	Yes	No	No		Urethral;Anal			Negative
M	Indonesia	Indonesia	Netherlands	2012-02-17	Homosexual	20	Yes	Yes	No	No		Urethral;Anal			Negative
M	Indonesia	Indonesia	Netherlands	2013-05-06	Homosexual	20	Yes	No	No	No	Oral				Negative
M	Indonesia	Indonesia	Netherlands	2013-07-12	Homosexual	20	Yes	Yes	No	No		Anal			Negative
M	Indonesia	Indonesia	Netherlands	2013-07-12	Homosexual	20	Yes	Yes	No	No		Anal			Negative
M	Indonesia	Indonesia	Netherlands	2013-07-12	Homosexual	20	Yes	Yes	No	No		Anal			Negative
M	Indonesia	Indonesia	Netherlands	2013-11-01	Bisexual	20	Yes	Yes	No	Yes					Negative
F	Netherlands	Netherlands	Netherlands	2012-01-04	Heterosexual	2	No	No	No	No					Negative
F	Netherlands	Netherlands	Netherlands	2012-02-02	Heterosexual	2	Yes	Yes	No	No					Negative
F	Netherlands	Netherlands	Netherlands	2012-02-02	Heterosexual	2	Yes	Yes	No	No					Negative
F	Netherlands	Netherlands	Netherlands	2012-08-10	Heterosexual	3	Yes	Yes	No	No					Negative
F	Netherlands	Netherlands	Netherlands	2013-01-07	Heterosexual	8	No	Yes	No	No					Negative
F	Netherlands	Netherlands	Netherlands	2012-03-09	Heterosexual	2	Yes	Yes	No	Yes					Negative
F	Netherlands	Netherlands	Netherlands	2013-02-12	Heterosexual	1	Yes	Yes	No	No		Oral;Vaginal			Negative
M	Netherlands	Netherlands	Netherlands	2011-10-07	Heterosexual	1	Yes	Yes	No	No		Urethral			Negative
M	Netherlands	Netherlands	Netherlands	2011-10-07	Heterosexual	1	Yes	Yes	No	No		Urethral			Negative
M	Netherlands	Netherlands	Netherlands	2011-10-07	Heterosexual	1	Yes	Yes	No	No		Urethral			Negative
M	Netherlands	Netherlands	Netherlands	2011-02-01	Homosexual	7	Yes	No	No	Yes					Negative
M	Netherlands	Netherlands	Netherlands	2011-11-07	Homosexual	5	Yes	No	No	No					Negative
M	Netherlands	Netherlands	Netherlands	2012-03-08	Homosexual	6	Yes	No	No	Yes					Negative
M	Netherlands	Netherlands	Netherlands	2012-05-07	Homosexual	3	Yes	No	Yes	Yes					Negative
M	Netherlands	Netherlands	Netherlands	2012-10-19	Homosexual	2	Yes	No	No	Yes					Negative
F	Netherlands	Netherlands	Netherlands	2011-03-28	Heterosexual	1	No	No	Yes	No		Vaginal			Negative
F	Netherlands	Netherlands	Netherlands	2011-03-28	Heterosexual	1	No	No	Yes	No		Vaginal			Negative
F	Netherlands	Netherlands	Netherlands	2011-03-28	Heterosexual	1	No	No	Yes	No		Vaginal			Negative
M	Netherlands	Netherlands	Netherlands	2011-04-18	Heterosexual	5	Yes	Yes	No	Yes					Negative
M	Netherlands	Netherlands	Netherlands	2011-09-12	Heterosexual	6	Yes	Yes	No	No	Urethral				Negative
M	Netherlands	Netherlands	Netherlands	2011-09-12	Heterosexual	6	Yes	Yes	No	No	Urethral				Negative
M	Netherlands	Netherlands	Netherlands	2011-09-12	Heterosexual	6	Yes	Yes	No	No	Urethral				Negative
M	Netherlands	Netherlands	Netherlands	2011-09-12	Heterosexual	6	Yes	Yes	No	No	Urethral				Negative
M	Netherlands	Netherlands	Netherlands	2012-04-03	Heterosexual	5	Yes	Yes	No	No					Negative
F				2011-02-21	Heterosexual	2	Yes	No	No	No		Pooled samples			Negative
F				2011-02-21	Heterosexual	2	Yes	No	No	No		Pooled samples			Negative
F	Netherlands	Netherlands	Netherlands	2012-11-22	Heterosexual	1	No	No	No	No					Negative
F	Netherlands	Netherlands	Netherlands	2012-12-20	Heterosexual	2	Yes	No	No	No					Negative
F	Netherlands	Netherlands	Netherlands	2012-03-19	Heterosexual	1	No	No	No	No					Negative
F	Netherlands	Netherlands	Netherlands	2012-11-16	Heterosexual	4	No	No	No	No					Negative
M	Netherlands	Netherlands	Netherlands	2012-09-25	Heterosexual	3	No	No	No	Yes					Negative
M	Netherlands	Netherlands	Netherlands	2013-01-22	Heterosexual	3	No	No	No	No					Negative
M	Netherlands	Netherlands	Netherlands	2011-08-02	Homosexual	4	Yes	No	No	No		Anal			Negative
M	Netherlands	Netherlands	Netherlands	2011-08-02	Homosexual	4	Yes	No	No	No		Anal			Negative
F	Netherlands	Netherlands	Netherlands	2011-05-27	Heterosexual	2	No	Yes	Yes	Yes					Negative
F	Netherlands	Netherlands	Netherlands	2012-05-04						No					Negative
F	Netherlands	Netherlands	Netherlands	2011-04-21	Heterosexual	2	No	No	No	No					Negative
F	Netherlands	Netherlands	Netherlands	2011-09-09	Heterosexual	5	No	No	No	Yes					Negative
F	Netherlands	Netherlands	Netherlands	2013-03-18	Heterosexual	1	No	Yes	No	Yes					Negative
F	Netherlands	Netherlands	Netherlands	2011-01-17	Heterosexual	2	No	Yes	No	Yes					Negative
F	Netherlands	Netherlands	Netherlands	2011-10-25	Heterosexual	2	Yes	Yes	No	Yes					Negative
F	Netherlands	Netherlands	Netherlands	2013-01-11	Heterosexual	1	No	Yes	No	Yes					Negative
F	Netherlands	Netherlands	Netherlands	2012-10-05	Heterosexual	1	No	No	Yes	No					Negative
F	Netherlands	Netherlands	Netherlands	2012-10-05	Heterosexual	1	No	No	Yes	No					Negative
M	Netherlands	Netherlands	Netherlands	2011-03-02	Homosexual		Yes	No	No	No					Negative
M	Netherlands	Netherlands	Netherlands	2011-06-20	Homosexual		Yes	No	No	No					Negative
M	Netherlands	Netherlands	Netherlands	2011-09-20	Homosexual		Yes	Yes	Yes	No					Negative
M	Netherlands	Netherlands	Netherlands	2012-01-11	Homosexual		Yes	Yes	No	No		Urethral;Anal			Negative
M	Netherlands	Netherlands	Netherlands	2012-03-21	Homosexual		Yes	Yes	No	No					Negative
M	Netherlands	Netherlands	Netherlands	2012-09-05	Homosexual		Yes	No	No	No					Negative
M	Turkey	Turkey	Turkey	2012-07-06	Heterosexual	15	Yes	No	No	No		Urethral			Negative
M	Turkey	Turkey	Turkey	2012-07-06	Heterosexual	15	Yes	No	No	No		Urethral			Negative
M	Turkey	Turkey	Turkey	2012-07-06	Heterosexual	15	Yes	No	No	No		Urethral			Negative
M	Turkey	Turkey	Turkey	2012-07-06	Heterosexual	15	Yes	No	No	No		Urethral			Negative
M	Turkey	Turkey	Turkey	2012-10-01	Heterosexual	20	Yes	No	No	No					Negative
M	Turkey	Turkey	Turkey	2013-01-03	Heterosexual	20	Yes	Yes	No	No					Negative
M	Turkey	Turkey	Turkey	2013-01-03	Heterosexual	20	Yes	Yes	No	No					Negative
M	Turkey	Turkey	Turkey	2013-06-14	Heterosexual	7	No	No	No	No					Negative
F	Netherlands	Netherlands	Netherlands	2011-04-07	Heterosexual	2	No	No	No	Yes					Negative
F	Netherlands	Netherlands	Netherlands	2012-01-02	Heterosexual	3	No	No	No	Yes					Negative
M	Turkey	Turkey	Netherlands	2011-11-07	Heterosexual	5	No	Yes	No	No		Urethral			Negative
M	Turkey	Turkey	Netherlands	2012-07-31	Heterosexual	5	No	Yes	No	Yes					Negative
M	Turkey	Turkey	Netherlands	2012-10-05						Yes					Negative
M	Turkey	Turkey	Netherlands	2013-03-04	Heterosexual	3	No	No	No	Yes					Negative
M	Netherlands	Netherlands	Netherlands	2011-09-02	Homosexual	10	Yes	No	Yes	Yes					Negative
M	Netherlands	Netherlands	Netherlands	2012-09-08	Homosexual		Yes	No	No	Yes					Negative
M	Netherlands	Netherlands	Netherlands	2013-10-01	Homosexual	1	Yes	No	No	Yes					Negative
F	Netherlands	Netherlands	Netherlands	2011-02-14	Heterosexual	2	No	Yes	Yes	Yes					Negative
F	Netherlands	Netherlands	Netherlands	2012-01-16	Heterosexual	2	No	Yes	No	Yes					Negative
F	Netherlands	Netherlands	Netherlands	2013-05-27	Heterosexual	5	No	Yes	No	Yes					Negative
F	Netherlands	Netherlands	Netherlands	2011-09-15	Heterosexual	2	Yes	No	Yes	No		Vaginal			Negative
F	Netherlands	Netherlands	Netherlands	2011-09-15	Heterosexual	2	Yes	No	Yes	No		Vaginal			Negative
F	Netherlands	Netherlands	Netherlands	2011-09-15	Heterosexual	2	Yes	No	Yes	No		Vaginal			Negative
F	Netherlands	Netherlands	Netherlands	2011-01-26	Heterosexual	3	Yes	Yes	No	No					Negative
F	Netherlands	Netherlands	Netherlands	2012-04-11	Heterosexual	1	Yes	Yes	No	Yes					Negative
F	Netherlands	Netherlands	Netherlands	2012-11-22	Heterosexual	4	Yes	No	No
F	Netherlands	Netherlands	Netherlands	2012-01-24	Heterosexual	1	Yes	Yes	No	Yes					Negative
F	Netherlands	Netherlands	Netherlands	2013-09-24	Bisexual	15	No	No	No	No	Oral;Vaginal	Vaginal			Negative
F	Netherlands	Netherlands	Netherlands	2013-09-24	Bisexual	15	No	No	No	No	Oral;Vaginal	Vaginal			Negative
F	Netherlands	Netherlands	Netherlands	2011-09-02	Heterosexual	2	No	Yes	No	Yes					Negative
F	Netherlands	Netherlands	Netherlands	2013-10-29	Heterosexual	1	Yes	No	No	Yes					Negative
M	Netherlands	Netherlands	Netherlands	2011-08-05	Homosexual	3	No	No	No	Yes					Negative
M	Netherlands	Netherlands	Netherlands	2012-08-22	Homosexual	4	Yes	No	Yes	Yes					Negative
M	Netherlands	Netherlands	Netherlands	2012-09-24						Yes					Negative
M	Netherlands	Netherlands	Netherlands	2013-03-19	Homosexual		Yes	No	No	No		Anal;Oral			Negative
M	Netherlands	Netherlands	Netherlands	2013-03-19	Homosexual		Yes	No	No	No		Anal;Oral			Negative
F	Tunesie	Tunesie	Netherlands	2011-08-05	Heterosexual	1	No	Yes	Yes	No	Vaginal	Vaginal			Negative
F	Tunesie	Tunesie	Netherlands	2011-08-05	Heterosexual	1	No	Yes	Yes	No	Vaginal	Vaginal			Negative
F	Tunesie	Tunesie	Netherlands	2011-08-05	Heterosexual	1	No	Yes	Yes	No	Vaginal	Vaginal			Negative
F	Tunesie	Tunesie	Netherlands	2012-01-25	Heterosexual	1	Yes	Yes	Yes	No					Negative
F	Tunesie	Tunesie	Netherlands	2012-01-25	Heterosexual	1	Yes	Yes	Yes	No					Negative
F	Tunesie	Tunesie	Netherlands	2012-05-07	Heterosexual	2	Yes	No	No	Yes					Negative
F	Netherlands	Suriname	Netherlands	2013-06-20	Heterosexual	2	Yes	Yes	Yes	No		Anal;Oral;Vaginal			Negative
F	Netherlands	Suriname	Netherlands	2013-12-04	Heterosexual	2	Yes	Yes	No	Yes					Negative
M	Netherlands	Netherlands	Netherlands	2011-05-02	Homosexual	1	Yes	No	No	No			Already treated lues		Negative
M	Netherlands	Netherlands	Netherlands	2011-05-02	Homosexual	1	Yes	No	No	No			Already treated lues		Negative
M	Netherlands	Netherlands	Netherlands	2013-01-25	Homosexual	4	Yes	No	Yes	No			Lues latens tarda		Negative
M	Netherlands	Netherlands	Netherlands	2013-01-25	Homosexual	4	Yes	No	Yes	No			Lues latens tarda		Negative
M	Netherlands	Netherlands	Netherlands	2013-01-25	Homosexual	4	Yes	No	Yes	No			Lues latens tarda		Negative
M	Netherlands	Netherlands	Netherlands	2013-01-25	Homosexual	4	Yes	No	Yes	No			Lues latens tarda		Negative
M	Netherlands	Netherlands	Netherlands	2013-01-25	Homosexual	4	Yes	No	Yes	No			Lues latens tarda		Negative
M	Netherlands	Netherlands	Netherlands	2013-02-08						No					Negative
F	Netherlands	Netherlands	Netherlands	2011-04-07	Heterosexual	5	Yes	No	No	No					Negative
F	Netherlands	Netherlands	Netherlands	2012-03-16	Heterosexual	2	No	No	No	Yes					Negative
F	Netherlands	Netherlands	Netherlands	2011-12-14	Heterosexual	4	Yes	Yes	Yes	No					Negative
F	Netherlands	Netherlands	Netherlands	2012-03-08	Heterosexual	2	No	No	No	No					Negative
F	Netherlands	Netherlands	Netherlands	2012-11-07	Heterosexual	2	No	Yes	No	No					Negative
F	Netherlands	Netherlands	Netherlands	2013-08-20	Heterosexual	5	No	No	No	Yes					Negative
M	Netherlands	Netherlands	Netherlands	2011-04-14	Homosexual	5	Yes	No	No	No					Negative
M	Netherlands	Netherlands	Netherlands	2011-07-19	Homosexual	4	Yes	Yes	No	No					Negative
M	Netherlands	Netherlands	Netherlands	2011-07-28	Homosexual	2	Yes	No	No	Yes					Negative
M	Netherlands	Netherlands	Netherlands	2012-04-16	Homosexual	1	Yes	No	No	No					Negative
F	Netherlands	Netherlands	Netherlands	2012-05-08	Heterosexual	1	No	Yes	No	No		Vaginal			Negative
F	Netherlands	Netherlands	Netherlands	2012-05-08	Heterosexual	1	No	Yes	No	No		Vaginal			Negative
M	Netherlands	Netherlands	Netherlands	2011-02-10	Homosexual	5	Yes	No	No	Yes					Negative
M	Netherlands	Netherlands	Netherlands	2011-06-09	Homosexual	4	Yes	No	No	No		Anal			Negative
M	Netherlands	Netherlands	Netherlands	2011-06-09	Homosexual	4	Yes	No	No	No		Anal			Negative
M	Netherlands	Netherlands	Netherlands	2011-11-01	Homosexual	2	Yes	No	No	Yes					Negative
M	Netherlands	Netherlands	Netherlands	2012-03-15	Homosexual	2	Yes	No	No	Yes					Negative
M	Netherlands	Netherlands	Netherlands	2012-07-12	Homosexual	1	Yes	No	No	Yes					Negative
F	Netherlands	Netherlands	Netherlands	2011-08-09	Heterosexual	1	No	No	No	Yes					Negative
F	Netherlands	Netherlands	Netherlands	2013-08-07	Heterosexual	2	No	No	No	No					Negative
F	Netherlands	Netherlands	Netherlands	2011-02-23	Heterosexual	2	No	No	No	Yes					Negative
F	Netherlands	Netherlands	Netherlands	2011-11-25	Heterosexual	1	No	Yes	No	Yes					Negative
F	Netherlands	Netherlands	Netherlands	2012-03-27	Heterosexual	3	No	Yes	No	Yes					Negative
F	Netherlands	Netherlands	Netherlands	2012-07-03	Heterosexual	3	Yes	Yes	No	No					Negative
F	Netherlands	Netherlands	Netherlands	2013-03-18	Heterosexual	1	Yes	No	No	No		Vaginal			Negative
F	Netherlands	Netherlands	Netherlands	2013-03-18	Heterosexual	1	Yes	No	No	No		Vaginal			Negative
M	Netherlands	Netherlands	Netherlands	2011-04-28	Homosexual	1	Yes	No	No	No					Negative
M	Netherlands	Netherlands	Netherlands	2013-07-17	Homosexual	1	Yes	No	No	No					Negative
M	Netherlands	Netherlands	Netherlands	2012-06-11	Homosexual	20	No	No	No	No	Anal;Oral				Negative
M	Netherlands	Netherlands	Netherlands	2012-06-11	Homosexual	20	No	No	No	No	Anal;Oral				Negative
M	Netherlands	Netherlands	Netherlands	2013-04-05	Homosexual	6	Yes	No	No	Yes					Negative
M	Netherlands	Netherlands	Netherlands	2013-12-05	Homosexual	10	Yes	No	No	No	Anal				Negative
M	Netherlands	Netherlands	Netherlands	2013-12-05	Homosexual	10	Yes	No	No	No	Anal				Negative
F	Netherlands	Netherlands	Netherlands	2011-01-14	Heterosexual	3	No	No	No	No		Urethral			Negative
F	Netherlands	Netherlands	Netherlands	2011-01-14	Heterosexual	3	No	No	No	No		Urethral			Negative
F	Netherlands	Netherlands	Netherlands	2011-01-14	Heterosexual	3	No	No	No	No		Urethral			Negative
M	Netherlands	Netherlands	Netherlands	2011-06-08	Heterosexual	4	No	Yes	No	No		Urethral			Negative
M	Netherlands	Netherlands	Netherlands	2011-06-08	Heterosexual	4	No	Yes	No	No		Urethral			Negative
M	Netherlands	Netherlands	Netherlands	2011-06-08	Heterosexual	4	No	Yes	No	No		Urethral			Negative
M	Netherlands	Netherlands	Netherlands	2011-06-08	Heterosexual	4	No	Yes	No	No		Urethral			Negative
F	Netherlands	Netherlands	Netherlands	2011-01-10	Heterosexual	1	No	No	No	No					Negative
F	Netherlands	Netherlands	Netherlands	2013-03-20	Heterosexual	3	No	No	No	No					Negative
M	Netherlands	Netherlands	Netherlands	2012-10-16	Homosexual	1	Yes	No	No	No					Negative
M	Netherlands	Netherlands	Netherlands	2012-10-16	Homosexual	1	Yes	No	No	No					Negative
M	Netherlands	Netherlands	Netherlands	2012-10-16	Homosexual	1	Yes	No	No	No					Negative
F	Netherlands	Netherlands	Netherlands	2012-11-26	Heterosexual	3	No	No	No	No		Vaginal			Negative
F	Netherlands	Netherlands	Netherlands	2012-11-26	Heterosexual	3	No	No	No	No		Vaginal			Negative
F	Netherlands	Netherlands	Netherlands	2013-11-27	Heterosexual	3	No	No	No	No					Negative
M	Netherlands	Netherlands	Netherlands	2011-06-09	Homosexual	7	Yes	No	No	Yes					Negative
M	Netherlands	Netherlands	Netherlands	2012-04-03	Homosexual	2	Yes	No	No	Yes					Negative
M	Netherlands	Netherlands	Netherlands	2012-12-17	Homosexual	1	Yes	No	No	Yes					Negative
F	Netherlands	Netherlands	Netherlands	2011-09-26	Heterosexual	1	No	No	No	No		Vaginal			Negative
F	Netherlands	Netherlands	Netherlands	2011-09-26	Heterosexual	1	No	No	No	No		Vaginal			Negative
F	Netherlands	Netherlands	Netherlands	2011-09-26	Heterosexual	1	No	No	No	No		Vaginal			Negative
M	Netherlands	Netherlands	Netherlands	2011-03-29	Heterosexual	15	No	No	No	No					Negative
M	Netherlands	Netherlands	Netherlands	2013-01-23	Heterosexual	1	No	No	Yes	No		Urethral			Negative
F	Netherlands	Netherlands Antilles	Netherlands	2011-03-21	Heterosexual	100	No	Yes	No	Yes					Negative
F	Netherlands	Netherlands Antilles	Netherlands	2011-09-27	Heterosexual	300	No	Yes	No	Yes					Negative
F	Netherlands	Netherlands Antilles	Netherlands	2012-02-27	Heterosexual		No	Yes	No	Yes					Negative
F	Netherlands	Netherlands Antilles	Netherlands	2012-03-19	Heterosexual	201	Yes	No	Yes	No		Vaginal			Negative
F	Netherlands	Netherlands Antilles	Netherlands	2012-06-18	Heterosexual		Yes	Yes	No	Yes					Negative
M	Netherlands	Canary Islands	Netherlands	2013-02-15	Heterosexual	3	No	Yes	No	Yes					Negative
M	Netherlands	Canary Islands	Netherlands	2013-02-15	Heterosexual	3	No	Yes	No	Yes					Negative
M	Netherlands	Netherlands	Netherlands	2011-05-23	Heterosexual	6	No	No	Yes	No					Negative
M	Netherlands	Netherlands	Netherlands	2011-12-23	Heterosexual	2	No	No	Yes	No		Urethral			Negative
F	Morocco	Morocco	Netherlands	2012-01-19	Heterosexual	2	No	No	No	No		Vaginal			Negative
F	Morocco	Morocco	Netherlands	2012-01-19	Heterosexual	2	No	No	No	No		Vaginal			Negative
F	Morocco	Morocco	Netherlands	2013-05-22	Heterosexual	5	No	No	No	No					Negative
F	Netherlands	Netherlands	Netherlands	2012-05-15	Heterosexual	2	No	Yes	No	No		Vaginal			Negative
F	Netherlands	Netherlands	Netherlands	2012-05-15	Heterosexual	2	No	Yes	No	No		Vaginal			Negative
F	Netherlands	Netherlands	Netherlands	2011-06-30	Bisexual	3	No	Yes	No	Yes					Negative
F	Netherlands	Netherlands	Netherlands	2011-09-15	Heterosexual	1	No	Yes	No	Yes					Negative
F	Netherlands	Netherlands	Netherlands	2011-07-19	Heterosexual	3	No	No	No	Yes					Negative
F	Netherlands	Netherlands	Netherlands	2012-06-27	Heterosexual	3	No	No	No	No					Negative
M	Netherlands	Netherlands	Netherlands	2011-03-02	Homosexual	4	Yes	No	No	Yes					Negative
M	Netherlands	Netherlands	Netherlands	2011-08-08	Homosexual	2	Yes	Yes	No	No	Urethral;Oral				Negative
M	Netherlands	Netherlands	Netherlands	2011-08-08	Homosexual	2	Yes	Yes	No	No	Urethral;Oral				Negative
F	Netherlands	Netherlands	Netherlands	2012-02-15	Heterosexual	2	No	No	No	No					Negative
F	Netherlands	Netherlands	Netherlands	2013-11-29	Heterosexual	2	No	No	No	No					Negative
F	Netherlands	Netherlands	Netherlands	2012-12-06	Heterosexual	1	Yes	No	No	No					Negative
F	Netherlands	Netherlands	Netherlands	2013-10-17	Heterosexual	1	No	No	No	No					Negative
M	Netherlands	Netherlands	Netherlands	2011-11-16	Homosexual	5	Yes	Yes	No	No	Urethral;Anal				Negative
M	Netherlands	Netherlands	Netherlands	2012-04-26	Homosexual	10	Yes	Yes	No	Yes					Negative
F	Netherlands	Netherlands	Netherlands	2011-06-23	Bisexual	2	No	No	No	No		Vaginal			Negative
F	Netherlands	Netherlands	Netherlands	2013-12-03	Heterosexual	4	No	No	Yes	No					Negative
M	Netherlands	Netherlands	Netherlands	2013-01-18	Heterosexual	3	No	Yes	No	No		Urethral			Negative
M	Netherlands	Netherlands	Netherlands	2013-01-18	Heterosexual	3	No	Yes	No	No		Urethral			Negative
F	Netherlands	Netherlands	Netherlands	2011-01-13	Bisexual	6	Yes	Yes	No	Yes					Negative
F	Netherlands	Netherlands	Netherlands	2011-09-22	Heterosexual	1	Yes	Yes	Yes	Yes					Negative
F	Netherlands	Netherlands	Netherlands	2012-01-10	Bisexual	6	No	Yes	No	Yes					Negative
F	Netherlands	Netherlands	Netherlands	2012-12-04	Heterosexual	2	No	No	No	Yes					Negative
F	Netherlands	Netherlands	Netherlands	2013-06-24	Heterosexual	1	Yes	No	No	Yes					Negative
M	Netherlands	Netherlands	Netherlands	2011-02-17	Homosexual	6	Yes	No	Yes	No					Negative
M	Netherlands	Netherlands	Netherlands	2011-06-26	Homosexual	12	No	No	No	No					Negative
M	Netherlands	Netherlands	Netherlands	2011-10-05	Homosexual	8	No	Yes	No	No					Negative
M	Netherlands	Netherlands	Netherlands	2011-12-11	Homosexual	20	Yes	No	No	No					Negative
F	Netherlands	Kroatie	Netherlands	2011-11-17	Heterosexual	1	No	No	No	Yes					Negative
F	Netherlands	Kroatie	Netherlands	2012-08-02	Heterosexual	3	Yes	No	No	Yes					Negative
F	Germany	Netherlands	Netherlands	2011-07-07	Heterosexual	1	Yes	Yes	No	Yes					Negative
F	Germany	Netherlands	Netherlands	2012-09-07	Heterosexual	2	No	Yes	No	No		Vaginal			Negative
F	Germany	Netherlands	Netherlands	2012-09-07	Heterosexual	2	No	Yes	No	No		Vaginal			Negative
F	Germany	Netherlands	Netherlands	2012-10-05	Heterosexual	2	No	Yes	No	No					Negative
F	Netherlands	Netherlands	Netherlands	2012-10-15	Heterosexual	4	No	Yes	No	Yes					Negative
F	Netherlands	Netherlands	Netherlands	2012-10-15	Heterosexual	4	No	Yes	No	Yes					Negative
M	Netherlands	Netherlands	Netherlands	2011-10-13	Heterosexual	2	No	No	No	No		Urethral			Negative
M	Netherlands	Netherlands	Netherlands	2011-10-13	Heterosexual	2	No	No	No	No		Urethral			Negative
M	Netherlands	Southwest Africa	Netherlands	2011-08-11	Bisexual	6	No	No	No	No		Anal			Negative
M	Netherlands	Southwest Africa	Netherlands	2011-12-21	Homosexual	4	No	No	No	No					Negative
M	Netherlands	Southwest Africa	Netherlands	2012-01-30	Homosexual	5	Yes	No	Yes	No					Negative
M	Netherlands	Southwest Africa	Netherlands	2013-05-15	Homosexual		Yes	Yes	No	No					Negative
M	Netherlands	Southwest Africa	Netherlands	2013-08-01	Homosexual	1	Yes	Yes	No	No	Urethral				Negative
F	Bulgaria	Bulgaria	Bulgaria	2011-01-27	Heterosexual		Yes	No	No	No					Negative
F	Bulgaria	Bulgaria	Bulgaria	2011-04-22	Heterosexual		Yes	No	No	No					Negative
F	Bulgaria	Bulgaria	Bulgaria	2011-05-12	Heterosexual		Yes	No	No	No					Negative
F	Bulgaria	Bulgaria	Bulgaria	2011-07-15	Heterosexual		Yes	No	No	No					Negative
F	Bulgaria	Bulgaria	Bulgaria	2011-10-13	Heterosexual		Yes	No	No	No					Negative
F	Bulgaria	Bulgaria	Bulgaria	2011-10-13	Heterosexual		Yes	No	No	No					Negative
F	Bulgaria	Bulgaria	Bulgaria	2011-11-16						No					Negative
F	Bulgaria	Bulgaria	Bulgaria	2012-06-22	Heterosexual		Yes	Yes	No	No					Negative
F	Bulgaria	Bulgaria	Bulgaria	2012-06-22	Heterosexual		Yes	Yes	No	No					Negative
F	Bulgaria	Bulgaria	Bulgaria	2012-06-22	Heterosexual		Yes	Yes	No	No					Negative
F	Bulgaria	Bulgaria	Bulgaria	2012-09-13	Heterosexual		Yes	No	No	No					Negative
F	Bulgaria	Bulgaria	Bulgaria	2012-12-12	Heterosexual		Yes	No	No	No					Negative
F	Bulgaria	Bulgaria	Bulgaria	2013-03-13	Heterosexual		Yes	No	No	No					Negative
F	Bulgaria	Bulgaria	Bulgaria	2013-03-13	Heterosexual		Yes	No	No	No					Negative
F	Bulgaria	Bulgaria	Bulgaria	2013-06-21	Heterosexual		Yes	No	No	No	Oral				Negative
F	Bulgaria	Bulgaria	Bulgaria	2013-06-21	Heterosexual		Yes	No	No	No	Oral				Negative
F	Bulgaria	Bulgaria	Bulgaria	2013-07-11						No					Negative
F	Bulgaria	Bulgaria	Bulgaria	2013-10-16	Heterosexual		Yes	No	No	No					Negative
F	Bulgaria	Bulgaria	Bulgaria	2011-11-21	Heterosexual		Yes	Yes	No	No					Negative
F	Bulgaria	Bulgaria	Bulgaria	2012-06-22	Heterosexual		Yes	No	No	No					Negative
F	Bulgaria	Bulgaria	Bulgaria	2012-09-13	Heterosexual		Yes	No	No	No					Negative
F	Bulgaria	Bulgaria	Bulgaria	2013-06-21	Heterosexual		Yes	No	No	No					Negative
F	Bulgaria	Bulgaria	Bulgaria	2013-12-19	Heterosexual		Yes	No	No	No					Negative
M	Netherlands	Netherlands	Netherlands	2012-09-07	Heterosexual	5	Yes	No	No	Yes					Negative
M	Netherlands	Netherlands	Netherlands	2012-11-19						No					Negative
F	Netherlands	Netherlands	Netherlands	2011-07-25	Heterosexual	2	Yes	No	No	Yes					Negative
F	Netherlands	Netherlands	Netherlands	2012-11-06	Heterosexual	3	No	No	No	Yes					Negative
F	Chili	Aruba	Netherlands	2012-07-05	Heterosexual	1	Yes	No	No	Yes					Negative
F	Chili	Aruba	Netherlands	2012-11-06	Heterosexual	2	No	No	No	Yes					Negative
M	Netherlands	Netherlands	Netherlands	2013-03-11	Heterosexual	2	No	No	No	No		Urethral			Negative
M	Netherlands	Netherlands	Netherlands	2013-03-11	Heterosexual	2	No	No	No	No		Urethral			Negative
F	Nieuwzeeland	Netherlands	Netherlands	2011-07-04	Heterosexual	2	No	Yes	No	No		Vaginal			Negative
F	Nieuwzeeland	Netherlands	Netherlands	2012-07-30	Heterosexual	3	No	Yes	No	No					Negative
M	Netherlands	Sri Lanka	Netherlands	2011-09-30	Heterosexual	3	Yes	Yes	No	Yes					Negative
M	Netherlands	Sri Lanka	Netherlands	2011-09-30	Heterosexual	3	Yes	Yes	No	Yes					Negative
M	Netherlands	Sri Lanka	Netherlands	2011-09-30	Heterosexual	3	Yes	Yes	No	Yes					Negative
M	Afganistan	Afganistan	Afganistan	2011-01-21	Heterosexual	7	Yes	Yes	No	Yes					Negative
M	Afganistan	Afganistan	Afganistan	2013-05-21	Heterosexual	10	Yes	Yes	No	Yes					Negative
F			Haiti	2012-04-05	Heterosexual	1	Yes	No	No	Yes					Negative
F			Haiti	2013-09-05	Heterosexual	1	No	No	No	Yes					Negative
F	Netherlands	Netherlands	Netherlands	2011-11-24	Heterosexual	2	Yes	No	No	No					Negative
F	Netherlands	Netherlands	Netherlands	2013-01-28	Heterosexual	1	No	No	No	No		Vaginal			Negative
F	Netherlands Antilles	Netherlands	Netherlands	2011-06-14	Heterosexual	3	Yes	Yes	No	No		Vaginal			Negative
F	Netherlands Antilles	Netherlands	Netherlands	2011-12-21	Heterosexual	4	No	No	Yes	Yes					Negative
F	Netherlands Antilles	Netherlands	Netherlands	2013-07-31	Heterosexual	3	Yes	No	Yes	Yes					Negative
M	Netherlands	Netherlands	Netherlands	2011-06-26	Homosexual	6	Yes	No	No	No					Negative
M	Netherlands	Netherlands	Netherlands	2012-09-18	Homosexual	1	Yes	No	No	No					Negative
M	Netherlands	Netherlands	Netherlands	2011-04-29	Heterosexual	4	No	Yes	No	No		Urethral			Negative
M	Netherlands	Netherlands	Netherlands	2011-07-21	Heterosexual	5	No	No	No	No		Urethral			Negative
M	Netherlands	Netherlands	Netherlands	2012-08-27	Heterosexual	5	Yes	Yes	No	No		Urethral			Negative
M	Netherlands	Netherlands	Netherlands	2012-08-27	Heterosexual	5	Yes	Yes	No	No		Urethral			Negative
M	Netherlands	Netherlands	Netherlands	2012-08-27	Heterosexual	5	Yes	Yes	No	No		Urethral			Negative
F	Netherlands	Netherlands	Netherlands	2011-02-04	Heterosexual	1	Yes	Yes	No	Yes					Negative
F	Netherlands	Netherlands	Netherlands	2011-12-12	Heterosexual	2	No	No	No	Yes					Negative
F	Netherlands	Netherlands	Netherlands	2013-06-17	Heterosexual	3	No	No	No	Yes					Negative
F	Netherlands	Netherlands	Netherlands	2012-07-05	Heterosexual	2	No	No	No	No					Negative
F	Netherlands	Netherlands	Netherlands	2012-10-22	Heterosexual	2	No	No	No	No					Negative
F	Netherlands	Netherlands	Netherlands	2013-09-25	Heterosexual	1	No	No	Yes	No					Negative
F	Netherlands	Netherlands	Netherlands	2013-09-25	Heterosexual	1	No	No	Yes	No					Negative
F	Netherlands	Netherlands	Netherlands	2011-12-29	Heterosexual	2	No	Yes	No	No					Negative
F	Netherlands	Netherlands	Netherlands	2011-12-29	Heterosexual	2	No	Yes	No	No					Negative
F	Netherlands	Netherlands	Netherlands	2011-12-29	Heterosexual	2	No	Yes	No	No					Negative
F	Netherlands	Netherlands	Netherlands	2013-09-12	Heterosexual	1	No	Yes	No	No					Negative
F	Netherlands	Netherlands	Netherlands	2011-09-22	Heterosexual	2	No	No	No	No					Negative
F	Netherlands	Netherlands	Netherlands	2013-11-15	Heterosexual	4	No	No	Yes	No		Vaginal			Negative
F	Netherlands	Netherlands	Netherlands	2013-11-15	Heterosexual	4	No	No	Yes	No		Vaginal			Negative
F	Netherlands	Netherlands	Netherlands	2011-12-07	Heterosexual	2	No	Yes	No	No					Negative
F	Netherlands	Netherlands	Netherlands	2012-11-15	Heterosexual	2	Yes	Yes	No	No					Negative
F	Netherlands	Netherlands	Netherlands	2012-04-24	Heterosexual	3	No	No	No	No		Vaginal			Negative
F	Netherlands	Netherlands	Netherlands	2012-10-16	Heterosexual	2	No	No	No	No		Vaginal			Negative
F	Netherlands	Netherlands	Netherlands	2012-10-16	Heterosexual	2	No	No	No	No		Vaginal			Negative
F	Netherlands	Netherlands	Netherlands	2013-01-29	Heterosexual	2	No	No	No	No		Vaginal			Negative
M	Canary Islands	Netherlands	Netherlands	2011-01-19	Homosexual	1	No	No	No	Yes					Negative
M	Canary Islands	Netherlands	Netherlands	2012-03-06	Homosexual	3	Yes	No	No	No					Negative
F	Netherlands	Netherlands	Netherlands	2012-07-03	Heterosexual	4	No	No	No	No		Oral;Vaginal;Pooled samples			Negative
F	Netherlands	Netherlands	Netherlands	2013-01-14	Heterosexual	2	No	No	No	Yes					Negative
F	Netherlands	Netherlands	Netherlands	2012-07-05	Heterosexual	1	No	Yes	No	No					Negative
F	Netherlands	Netherlands	Netherlands	2012-12-04	Heterosexual	2	No	No	No	No					Negative
F	Morocco	Morocco	Netherlands	2011-01-24	Heterosexual		Yes	Yes	No	Yes					Negative
F	Morocco	Morocco	Netherlands	2011-08-25	Heterosexual	200	No	Yes	No	Yes					Negative
F	Morocco	Morocco	Netherlands	2012-05-21	Heterosexual	1	Unknown	Yes	No	Yes					Negative
M	Netherlands	Netherlands Antilles	Netherlands	2011-06-14	Homosexual	7	Yes	No	No	Yes					Negative
M	Netherlands	Netherlands Antilles	Netherlands	2012-03-30	Bisexual	4	Yes	No	No	No					Positive
M	Netherlands	Netherlands Antilles	Netherlands	2012-03-30	Bisexual	4	Yes	No	No	No					Positive
M	Netherlands	Netherlands Antilles	Netherlands	2012-03-30	Bisexual	4	Yes	No	No	No					Positive
M	Netherlands	Netherlands Antilles	Netherlands	2012-03-30	Bisexual	4	Yes	No	No	No					Positive
M	Netherlands	Netherlands Antilles	Netherlands	2012-03-30	Bisexual	4	Yes	No	No	No					Positive
M	Netherlands	Netherlands Antilles	Netherlands	2012-03-30	Bisexual	4	Yes	No	No	No					Positive
F				2011-07-20	Heterosexual	2	No	Yes	No	No		Vaginal			Negative
F				2011-07-20	Heterosexual	2	No	Yes	No	No		Vaginal			Negative
M	Netherlands	Netherlands	Netherlands	2011-11-10	Heterosexual	2	Yes	No	No	Yes					Negative
M	Netherlands	Netherlands	Netherlands	2012-10-05	Heterosexual	1	No	Yes	No	Yes					Negative
M	Turkey	Turkey	Netherlands	2012-01-12	Homosexual	3	Yes	No	No	No			Already treated lues		Negative
M	Turkey	Turkey	Netherlands	2012-09-27	Homosexual	1	Yes	Yes	No	No			Already treated lues		Negative
M	Turkey	Turkey	Netherlands	2012-09-27	Homosexual	1	Yes	Yes	No	No			Already treated lues		Negative
M	Turkey	Turkey	Netherlands	2012-09-27	Homosexual	1	Yes	Yes	No	No			Already treated lues		Negative
M	Turkey	Turkey	Netherlands	2012-10-18						No			Lues latens recens		Negative
M	Turkey	Turkey	Netherlands	2012-10-18						No			Lues latens recens		Negative
M	Turkey	Turkey	Netherlands	2013-01-24						No			Already treated lues		Negative
M	Turkey	Turkey	Netherlands	2013-01-31	Homosexual	1	Yes	No	No	Yes			Already treated lues		Negative
M	Turkey	Turkey	Netherlands	2013-04-05						No			Already treated lues		Negative
M	Turkey	Turkey	Netherlands	2013-07-04	Homosexual	2	Yes	No	No	No			Already treated lues		Negative
F	Netherlands	Netherlands	Netherlands	2011-05-09	Heterosexual	5	No	No	No	No					Negative
F	Netherlands	Netherlands	Netherlands	2012-03-16	Heterosexual	2	Yes	No	No	No					Negative
F	Iran	Iran	Iran	2011-11-16	Heterosexual	1	No	No	No	No					Negative
F	Iran	Iran	Iran	2013-01-08	Bisexual	5	Yes	No	Yes	No					Negative
M	Netherlands	Netherlands	Netherlands	2011-02-09	Heterosexual	1	No	Yes	No	No		Urethral			Negative
M	Netherlands	Netherlands	Netherlands	2011-02-09	Heterosexual	1	No	Yes	No	No		Urethral			Negative
M	Netherlands	Netherlands	Netherlands	2011-06-20	Heterosexual	1	Yes	Yes	No	No					Negative
M	Netherlands	Netherlands	Netherlands	2011-06-20	Heterosexual	1	Yes	Yes	No	No					Negative
M	Netherlands	Netherlands	Netherlands	2011-06-20	Heterosexual	1	Yes	Yes	No	No					Negative
F	Netherlands	Netherlands	Netherlands	2011-03-28	Heterosexual	1	No	No	No	Yes					Negative
F	Netherlands	Netherlands	Netherlands	2011-07-18	Heterosexual	2	No	Yes	No	No		Vaginal			Negative
M	Netherlands	United States of America	Netherlands	2011-02-08	Bisexual		Yes	No	No	Yes					Negative
M	Netherlands	United States of America	Netherlands	2011-10-11	Bisexual	1	No	No	No	No					Negative
M	Netherlands	United States of America	Netherlands	2012-06-13	Bisexual	3	No	No	No	No					Negative
M	Netherlands	Netherlands	Netherlands	2012-06-13	Homosexual	30	Yes	No	Yes	No		Anal			Negative
M	Netherlands	Netherlands	Netherlands	2012-06-13	Homosexual	30	Yes	No	Yes	No		Anal			Negative
M	Netherlands	Netherlands	Netherlands	2012-06-13	Homosexual	30	Yes	No	Yes	No		Anal			Negative
F	Netherlands	Netherlands	Netherlands	2012-05-21	Heterosexual	5	No	Yes	No	No					Negative
F	Netherlands	Netherlands	Netherlands	2012-08-07	Heterosexual	1	No	Yes	No	No					Negative
F	Algerije	Morocco	Netherlands	2011-02-09	Heterosexual	1	Yes	No	No	No		Vaginal			Negative
F	Algerije	Morocco	Netherlands	2012-01-25	Heterosexual	1	No	No	No	No					Negative
M	Netherlands	Turkey	Netherlands	2012-05-23	Homosexual	2	Yes	Yes	No	No					Negative
M	Netherlands	Turkey	Netherlands	2012-11-06	Homosexual	1	Yes	No	No	No					Negative
M	Netherlands	Netherlands	Netherlands	2012-10-18	Homosexual	2	Yes	No	No	Yes					Negative
M	Netherlands	Netherlands	Netherlands	2013-11-08	Homosexual	3	Yes	No	No	Yes					Negative
F	Netherlands	Netherlands	Netherlands	2011-03-10	Heterosexual	1	No	No	No	No					Negative
F	Netherlands	Netherlands	Netherlands	2012-08-30	Heterosexual	4	No	No	No	No					Negative
F	Netherlands	Netherlands	Netherlands	2011-06-14	Heterosexual	2	No	No	No	Yes					Negative
F	Netherlands	Netherlands	Netherlands	2012-01-16	Heterosexual	2	No	No	No	Yes					Negative
F	Netherlands	Netherlands	Netherlands	2012-09-24	Heterosexual	3	No	No	No	Yes					Negative
F	Netherlands	Netherlands	Netherlands	2013-07-08	Heterosexual	1	No	No	No	Yes					Negative
M	Netherlands Antilles	Netherlands Antilles	Netherlands Antilles	2011-01-18	Homosexual	7	Yes	No	No	No					Negative
M	Netherlands Antilles	Netherlands Antilles	Netherlands Antilles	2011-08-16	Homosexual	5	Yes	No	No	No					Negative
M	Netherlands Antilles	Netherlands Antilles	Netherlands Antilles	2012-04-17	Homosexual	5	No	No	No	No					Negative
M	Netherlands Antilles	Netherlands Antilles	Netherlands Antilles	2012-05-25	Homosexual	1	Yes	Yes	No	No	Anal				Negative
M	Netherlands Antilles	Netherlands Antilles	Netherlands Antilles	2012-05-25	Homosexual	1	Yes	Yes	No	No	Anal				Negative
M	Netherlands Antilles	Netherlands Antilles	Netherlands Antilles	2013-05-03	Homosexual	4	No	No	No	No					Negative
M	Netherlands Antilles	Netherlands Antilles	Netherlands Antilles	2013-09-13	Homosexual	5	No	No	No	No					Negative
F	Netherlands	Netherlands	Netherlands	2011-12-07	Heterosexual	10	No	No	No	No					Negative
F	Netherlands	Netherlands	Netherlands	2012-07-16	Heterosexual	1	No	No	No	No					Negative
F	Netherlands	Netherlands	Netherlands	2012-10-09	Bisexual	8	Yes	Yes	No	No		Vaginal			Negative
F	Netherlands	Netherlands	Netherlands	2012-10-09	Bisexual	8	Yes	Yes	No	No		Vaginal			Negative
F	Netherlands	Netherlands	Netherlands	2013-04-04	Bisexual	1	Yes	No	No	Yes					Negative
M	Netherlands	Netherlands	Netherlands	2012-08-15	Heterosexual	3	Yes	No	Yes	No		Urethral			Negative
M	Netherlands	Netherlands	Netherlands	2012-08-15	Heterosexual	3	Yes	No	Yes	No		Urethral			Negative
M	Netherlands	Netherlands	Netherlands	2012-08-15	Heterosexual	3	Yes	No	Yes	No		Urethral			Negative
F	Netherlands	Netherlands	Netherlands	2011-04-27	Heterosexual	5	No	No	No	No		Vaginal			Negative
F	Netherlands	Netherlands	Netherlands	2011-04-27	Heterosexual	5	No	No	No	No		Vaginal			Negative
F	Netherlands	Netherlands	Netherlands	2011-10-18	Heterosexual	3	Yes	No	No	Yes					Negative
F	Netherlands	Netherlands	Netherlands	2012-10-04	Heterosexual	3	No	Yes	No	Yes					Negative
F	Netherlands	Netherlands	Netherlands	2011-01-20	Heterosexual	1	Yes	No	Yes	Yes					Negative
F	Netherlands	Netherlands	Netherlands	2012-05-11	Heterosexual	6	No	Yes	No	Yes					Negative
F	Netherlands	Netherlands	Netherlands	2012-11-09	Heterosexual	3	No	Yes	No	Yes					Negative
F	Netherlands	Netherlands	Netherlands	2013-06-27	Heterosexual	3	No	No	No	Yes					Negative
M	Netherlands	Netherlands	Netherlands	2012-06-28	Heterosexual	1	No	No	Yes	No		Urethral			Negative
M	Netherlands	Netherlands	Netherlands	2012-06-28	Heterosexual	1	No	No	Yes	No		Urethral			Negative
M	Netherlands	Netherlands	Netherlands	2012-06-28	Heterosexual	1	No	No	Yes	No		Urethral			Negative
M	Netherlands	Netherlands	Netherlands	2012-06-28	Heterosexual	1	No	No	Yes	No		Urethral			Negative
F	Netherlands	Netherlands	Netherlands	2011-02-15	Heterosexual	2	No	No	No	No		Vaginal			Negative
F	Netherlands	Netherlands	Netherlands	2011-06-16	Heterosexual	4	No	No	No	Yes					Negative
F	Netherlands	Netherlands	Netherlands	2011-10-10	Heterosexual	3	Yes	Yes	No	Yes					Negative
F	Netherlands	Netherlands	Netherlands	2012-06-15	Heterosexual	2	Yes	No	No	No					Negative
F	Netherlands	Netherlands	Netherlands	2012-12-11	Heterosexual	1	Yes	No	No	Yes					Negative
F	Netherlands	Netherlands	Netherlands	2011-01-27	Heterosexual	5	Yes	No	No	Yes					Negative
F	Netherlands	Netherlands	Netherlands	2011-11-08	Heterosexual	1	Yes	Yes	No	Yes					Negative
M	Netherlands	Netherlands	Netherlands	2011-04-18	Homosexual	5	Yes	Yes	No	No					Negative
M	Netherlands	Netherlands	Netherlands	2011-11-16	Homosexual	7	Yes	No	Yes	Yes					Negative
M	Netherlands	Netherlands	Netherlands	2012-02-28	Homosexual	5	No	No	No	No		Anal			Negative
M	Netherlands	Netherlands	Netherlands	2012-10-01	Homosexual	5	Yes	No	No	Yes					Negative
M	Netherlands	Netherlands	Netherlands	2013-08-06	Homosexual	6	Yes	No	No	Yes					Negative
F	Netherlands	Netherlands	Netherlands	2011-07-15	Heterosexual	2	Yes	Yes	No	Yes					Negative
F	Netherlands	Netherlands	Netherlands	2011-09-09	Heterosexual	2	Yes	Yes	No	Yes					Negative
F	Netherlands	Netherlands	Netherlands	2011-06-30	Heterosexual	1	Yes	No	No	Yes					Negative
F	Netherlands	Netherlands	Netherlands	2013-09-13	Heterosexual	2	No	No	Yes	Yes					Negative
F	Netherlands	Netherlands	Netherlands	2012-05-21	Heterosexual	2	No	Yes	No	Yes					Negative
F	Netherlands	Netherlands	Netherlands	2012-05-21	Heterosexual	2	No	Yes	No	Yes					Negative
F	Netherlands	Netherlands	Netherlands	2012-05-29	Heterosexual	4	Yes	Yes	No	No					Negative
F	Netherlands	Netherlands	Netherlands	2013-07-09	Heterosexual	1	No	No	Yes	No		Vaginal			Negative
F	Netherlands	Netherlands	Netherlands	2013-07-09	Heterosexual	1	No	No	Yes	No		Vaginal			Negative
M	Netherlands	Netherlands	Netherlands	2011-01-17	Homosexual	3	No	Yes	No	No	Anal;Oral	Anal			Negative
M	Netherlands	Netherlands	Netherlands	2011-01-17	Homosexual	3	No	Yes	No	No	Anal;Oral	Anal			Negative
M	Netherlands	Netherlands	Netherlands	2011-01-17	Homosexual	3	No	Yes	No	No	Anal;Oral	Anal			Negative
M	Netherlands	Netherlands	Netherlands	2011-06-21	Heterosexual	5	No	No	No	No				Doorgemaakt	Negative
M	Netherlands	Netherlands	Netherlands	2011-06-21	Heterosexual	5	No	No	No	No				Doorgemaakt	Negative
M	Netherlands	Netherlands	Netherlands	2011-06-21	Heterosexual	5	No	No	No	No				Doorgemaakt	Negative
M	Netherlands	Netherlands	Netherlands	2011-06-21	Heterosexual	5	No	No	No	No				Doorgemaakt	Negative
M	Netherlands	Netherlands	Netherlands	2013-07-08	Heterosexual	3	No	Yes	Yes	No		Urethral			Negative
M	Netherlands	Netherlands	Netherlands	2013-07-08	Heterosexual	3	No	Yes	Yes	No		Urethral			Negative
M	Netherlands	Netherlands	Netherlands	2013-07-08	Heterosexual	3	No	Yes	Yes	No		Urethral			Negative
F	Netherlands	Netherlands	Netherlands	2011-10-07	Heterosexual	2	Yes	Yes	Yes	No		Cervical;Pooled samples			Negative
F	Netherlands	Netherlands	Netherlands	2011-10-07	Heterosexual	2	Yes	Yes	Yes	No		Cervical;Pooled samples			Negative
F	Netherlands	Netherlands	Netherlands	2012-01-06	Heterosexual	4	Yes	Yes	No	No					Negative
F	Netherlands	Netherlands	Netherlands	2012-11-16	Heterosexual	3	No	Yes	No	No		Vaginal			Negative
F	Netherlands	Netherlands	Netherlands	2012-11-16	Heterosexual	3	No	Yes	No	No		Vaginal			Negative
F	Netherlands	Netherlands	Netherlands	2011-03-25	Heterosexual	3	No	No	No	Yes					Negative
F	Netherlands	Netherlands	Netherlands	2013-08-26	Heterosexual	3	No	No	No	No					Negative
M	Netherlands	Netherlands	Netherlands	2011-01-04	Homosexual	3	Yes	Yes	No	No	Oral	Anal			Negative
M	Netherlands	Netherlands	Netherlands	2011-01-04	Homosexual	3	Yes	Yes	No	No	Oral	Anal			Negative
M	Netherlands	Netherlands	Netherlands	2011-01-04	Homosexual	3	Yes	Yes	No	No	Oral	Anal			Negative
M	Netherlands	Netherlands	Netherlands	2011-01-04	Homosexual	3	Yes	Yes	No	No	Oral	Anal			Negative
M	Netherlands	Netherlands	Netherlands	2011-01-04	Homosexual	3	Yes	Yes	No	No	Oral	Anal			Negative
M	Netherlands	Netherlands	Netherlands	2011-01-04	Homosexual	3	Yes	Yes	No	No	Oral	Anal			Negative
M	Netherlands	Netherlands	Netherlands	2012-02-06	Homosexual	1	Yes	No	No	No					Negative
M	Netherlands	Netherlands	Netherlands	2013-11-05	Homosexual	2	Yes	No	No	No					Negative
F	Netherlands	Netherlands	Netherlands	2012-04-26	Heterosexual	5	Yes	No	No	No					Negative
F	Netherlands	Netherlands	Netherlands	2013-12-12	Heterosexual	1	No	No	No	No					Negative
F	Netherlands	Netherlands	Netherlands	2012-10-08	Heterosexual	2	No	No	No	No		Vaginal			Negative
F	Netherlands	Netherlands	Netherlands	2013-04-24	Heterosexual	1	No	No	No	Yes					Negative
F	Netherlands	Netherlands	Netherlands	2013-01-16	Heterosexual	1	No	No	Yes	No					Negative
F	Netherlands	Netherlands	Netherlands	2013-01-16	Heterosexual	1	No	No	Yes	No					Negative
F	Netherlands	Netherlands	Netherlands	2011-04-26	Heterosexual	4	Yes	No	No	No		Vaginal			Negative
F	Netherlands	Netherlands	Netherlands	2011-08-30	Heterosexual	2	No	No	No	No					Negative
F				2011-04-06	Heterosexual	2	No	No	No	No					Negative
F				2012-08-29	Heterosexual	4	No	No	No	No					Negative
F				2013-12-09	Heterosexual	6	No	Yes	Yes	No					Negative
M	Netherlands	Iran	Netherlands	2011-07-14	Homosexual		No	No	No	No					Negative
M	Netherlands	Iran	Netherlands	2011-12-08	Homosexual		No	No	No	No					Negative
M	Netherlands	Iran	Netherlands	2012-08-02	Homosexual		Yes	No	No	No					Negative
M	Netherlands	Iran	Netherlands	2012-12-27	Homosexual		Yes	No	No	No					Negative
M	Netherlands	Netherlands	Netherlands	2013-06-17	Homosexual	2	Yes	No	No	No	Oral				Negative
M	Netherlands	Netherlands	Netherlands	2013-06-17	Homosexual	2	Yes	No	No	No	Oral				Negative
F	Netherlands	Netherlands	Netherlands	2011-01-20	Heterosexual	1	No	Yes	No	Yes					Negative
F	Netherlands	Netherlands	Netherlands	2011-05-12	Heterosexual	2	No	Yes	Yes	Yes					Negative
M	Afganistan	Afganistan	Netherlands	2011-04-04	Heterosexual	6	No	No	No	No					Negative
M	Afganistan	Afganistan	Netherlands	2012-05-30	Heterosexual	12	No	No	No	No					Negative
F	Netherlands	Netherlands	Netherlands	2011-04-11	Heterosexual	1	No	No	No	No		Vaginal			Negative
F	Netherlands	Netherlands	Netherlands	2012-04-24	Heterosexual	1	No	No	No	Yes					Negative
F	Netherlands	Netherlands	Netherlands	2013-11-13	Heterosexual	1	Yes	Yes	No	No					Negative
F	Netherlands	Netherlands	Netherlands	2013-06-04	Heterosexual	2	Yes	Yes	No	Yes					Negative
F	Netherlands	Netherlands	Netherlands	2013-12-16	Heterosexual	2	No	No	No	Yes					Negative
M	Netherlands	Netherlands	Netherlands	2012-10-31	Bisexual	10	No	No	No	Yes					Negative
M	Netherlands	Netherlands	Netherlands	2013-02-27	Bisexual	10	Yes	No	No	Yes					Negative
F				2011-08-02	Heterosexual	1	Yes	No	No	Yes					Negative
F				2012-01-30	Heterosexual	2	Yes	Yes	No	No		Oral;Vaginal;Pooled samples			Negative
F				2012-04-17						Yes					Negative
F	Netherlands	Netherlands	Netherlands	2012-02-15	Heterosexual	3	No	No	No	No		Vaginal			Negative
F	Netherlands	Netherlands	Netherlands	2012-02-15	Heterosexual	3	No	No	No	No		Vaginal			Negative
F	Netherlands	Netherlands Antilles	Netherlands	2011-07-07	Heterosexual	2	No	No	No	No					Negative
F	Netherlands	Netherlands Antilles	Netherlands	2012-02-15	Heterosexual	2	No	No	No	No					Negative
F	Netherlands	Netherlands Antilles	Netherlands	2012-07-06	Heterosexual	3	Yes	Yes	No	No					Negative
M	Netherlands	Netherlands	Netherlands	2011-05-02	Homosexual	7	Yes	No	No	No					Negative
M	Netherlands	Netherlands	Netherlands	2012-01-03	Homosexual	3	Yes	No	No	No					Negative
M	Netherlands	Netherlands	Netherlands	2012-10-17	Homosexual	5	Yes	No	No	No		Anal			Negative
M	Netherlands	Netherlands	Netherlands	2012-10-17	Homosexual	5	Yes	No	No	No		Anal			Negative
F	Netherlands	Netherlands	Netherlands	2011-02-24	Heterosexual	1	Yes	Yes	No	Yes					Negative
F	Netherlands	Netherlands	Netherlands	2012-01-10	Heterosexual	2	No	Yes	Yes	No					Negative
M	Netherlands	Netherlands	Netherlands	2011-04-12	Homosexual	1	Yes	Yes	No	No	Anal;Oral	Urethral			Negative
M	Netherlands	Netherlands	Netherlands	2011-04-12	Homosexual	1	Yes	Yes	No	No	Anal;Oral	Urethral			Negative
M	Netherlands	Netherlands	Netherlands	2011-03-21	Homosexual	4	Yes	Yes	No	Yes					Negative
M	Netherlands	Netherlands	Netherlands	2011-06-06						No					Negative
F	Netherlands	Netherlands	Netherlands	2011-08-25	Heterosexual	1	Yes	No	No	No					Negative
F	Netherlands	Netherlands	Netherlands	2012-04-12	Heterosexual	2	No	Yes	No	No					Negative
F	Netherlands	Netherlands	Netherlands	2011-05-10	Heterosexual	1	No	No	No	No		Vaginal			Negative
F	Netherlands	Netherlands	Netherlands	2013-01-09	Heterosexual	1	No	No	Yes	No					Negative
F	Netherlands	Netherlands	Netherlands	2011-05-18	Heterosexual	1	No	No	No	No					Negative
F	Netherlands	Netherlands	Netherlands	2012-10-09	Heterosexual	1	Yes	No	No	No					Negative
F	Great Britain	Netherlands	Netherlands	2012-01-30	Heterosexual	3	No	Yes	No	No					Negative
F	Great Britain	Netherlands	Netherlands	2012-06-01	Heterosexual	1	No	Yes	No	No					Negative
F	Netherlands	Netherlands	Netherlands	2012-04-05	Heterosexual	2	No	No	No	No		Vaginal			Negative
F	Netherlands	Netherlands	Netherlands	2012-04-05	Heterosexual	2	No	No	No	No		Vaginal			Negative
F	Netherlands	Netherlands	Netherlands	2011-09-09	Heterosexual	3	No	Yes	No	No		Vaginal			Negative
F	Netherlands	Netherlands	Netherlands	2011-09-09	Heterosexual	3	No	Yes	No	No		Vaginal			Negative
F	Netherlands	Netherlands	Netherlands	2011-09-09	Heterosexual	3	No	Yes	No	No		Vaginal			Negative
F	Netherlands	Netherlands	Netherlands	2012-11-05	Heterosexual	1	No	Yes	No	No					Negative
F	Netherlands	Netherlands	Netherlands	2013-10-22	Heterosexual	2	Yes	No	No	No					Negative
F				2011-01-07	Heterosexual	1	Yes	No	No	No					Negative
F				2011-03-18	Heterosexual		Yes	No	No	No					Negative
F				2011-07-12	Heterosexual		Yes	Yes	No	No					Negative
F				2011-07-12	Heterosexual		Yes	Yes	No	No					Negative
F				2011-07-12	Heterosexual		Yes	Yes	No	No					Negative
M	Netherlands	Netherlands	Netherlands	2011-12-06	Heterosexual	2	No	No	No	Yes					Negative
M	Netherlands	Netherlands	Netherlands	2011-12-06	Heterosexual	2	No	No	No	Yes					Negative
M	Netherlands	Netherlands	Netherlands	2012-02-14						Yes					Negative
F	Netherlands	Netherlands	Netherlands	2011-05-26	Heterosexual	3	Yes	Yes	No	Yes					Negative
F	Netherlands	Netherlands	Netherlands	2011-09-27	Heterosexual	2	Yes	No	No	Yes					Negative
F	Netherlands	Netherlands	Netherlands	2012-02-03	Heterosexual	2	Yes	Yes	No	Yes					Negative
F	Netherlands	Netherlands	Netherlands	2012-12-20	Heterosexual	2	No	No	No	Yes					Negative
M	Serbia	Bosnia-Herzegovina	Netherlands	2011-03-10	Heterosexual	2	Yes	No	No	No					Negative
M	Serbia	Bosnia-Herzegovina	Netherlands	2011-06-14						No					Negative
F	Netherlands Antilles	Netherlands Antilles	Netherlands Antilles	2013-02-01	Heterosexual	1	Yes	Yes	No	No		Anal;Oral;Vaginal			Negative
F	Netherlands Antilles	Netherlands Antilles	Netherlands Antilles	2013-02-01	Heterosexual	1	Yes	Yes	No	No		Anal;Oral;Vaginal			Negative
F	Netherlands	Netherlands	Netherlands	2011-04-05	Heterosexual	2	No	No	No	No					Negative
F	Netherlands	Netherlands	Netherlands	2012-10-15	Heterosexual	1	No	No	Yes	No					Negative
F	Netherlands	Netherlands	Netherlands	2011-07-01	Heterosexual	2	No	Yes	No	Yes					Negative
F	Netherlands	Netherlands	Netherlands	2011-07-01	Heterosexual	2	No	Yes	No	Yes					Negative
F	Netherlands	Netherlands	Netherlands	2011-08-16	Heterosexual	2	No	Yes	No	No					Negative
F	Netherlands	Netherlands	Netherlands	2013-05-21	Heterosexual	1	No	No	No	No					Negative
F	Netherlands	Netherlands	Netherlands	2011-08-02	Heterosexual	2	No	Yes	No	No		Vaginal			Negative
F	Netherlands	Netherlands	Netherlands	2011-08-02	Heterosexual	2	No	Yes	No	No		Vaginal			Negative
F	Netherlands	Netherlands	Netherlands	2011-08-02	Heterosexual	2	No	Yes	No	No		Vaginal			Negative
F	Netherlands	Netherlands	Netherlands	2011-08-02	Heterosexual	2	No	Yes	No	No		Vaginal			Negative
F	Netherlands	Netherlands Antilles	Netherlands	2012-10-04	Heterosexual	3	No	No	No	Yes					Negative
F	Netherlands	Netherlands Antilles	Netherlands	2013-05-16	Heterosexual	3	No	No	No	Yes					Negative
F	Netherlands	Netherlands	Netherlands	2011-08-19	Heterosexual	1	No	No	No	No					Negative
F	Netherlands	Netherlands	Netherlands	2012-09-28	Heterosexual	1	No	Yes	No	No					Negative
M	Netherlands	Netherlands	Netherlands	2011-04-21	Homosexual	5	Yes	No	Yes	No	Oral				Negative
M	Netherlands	Netherlands	Netherlands	2012-02-03	Homosexual	35	No	No	No	Yes					Negative
M	Netherlands	Netherlands	Netherlands	2012-06-11	Homosexual	100	No	Yes	No	Yes					Negative
M	Netherlands	Netherlands	Netherlands	2013-09-12	Homosexual	70	Yes	No	No	Yes					Negative
M	Netherlands	Netherlands	Netherlands	2012-08-16	Heterosexual	3	Yes	Yes	No	Yes					Negative
M	Netherlands	Netherlands	Netherlands	2012-08-16	Heterosexual	3	Yes	Yes	No	Yes					Negative
F	Netherlands	Netherlands	Netherlands	2011-01-06	Heterosexual		No	No	No	No		Vaginal			Negative
F	Netherlands	Netherlands	Netherlands	2011-03-30	Heterosexual		Unknown	No	No	No					Negative
F	Netherlands	Netherlands	Netherlands	2012-01-19	Heterosexual		No	No	No	No					Negative
F	Netherlands	Netherlands	Netherlands	2011-02-01	Heterosexual	1	No	No	No	No		Vaginal			Negative
F	Netherlands	Netherlands	Netherlands	2011-05-17	Heterosexual	1	No	No	No	No					Negative
F	Netherlands	Netherlands	Netherlands	2011-03-09	Heterosexual	3	No	No	No	No					Negative
F	Netherlands	Netherlands	Netherlands	2012-01-03	Heterosexual	2	No	No	Yes	No					Negative
M	Netherlands	Netherlands	Netherlands	2011-03-03	Homosexual	4	Yes	Yes	Yes	Yes					Negative
M	Netherlands	Netherlands	Netherlands	2011-07-07	Homosexual		Yes	No	Yes	No		Anal			Negative
M	Netherlands	Netherlands	Netherlands	2012-01-23	Homosexual	5	Yes	No	Yes	No	Oral				Negative
M	Netherlands	Netherlands	Netherlands	2012-01-23	Homosexual	5	Yes	No	Yes	No	Oral				Negative
M	Netherlands	Netherlands	Netherlands	2012-03-02						Yes					Negative
M	Netherlands	Netherlands	Netherlands	2013-03-05	Heterosexual	3	No	No	No	Yes					Negative
F	JoegoslaFie	JoegoslaFie	Netherlands	2011-04-05	Heterosexual	1	No	No	No	Yes					Negative
F	JoegoslaFie	JoegoslaFie	Netherlands	2011-08-23	Heterosexual	2	Yes	Yes	No	No					Negative
F	JoegoslaFie	JoegoslaFie	Netherlands	2011-08-23	Heterosexual	2	Yes	Yes	No	No					Negative
F	Netherlands	Netherlands	Netherlands	2011-08-03	Heterosexual	4	Yes	Yes	No	No					Negative
F	Netherlands	Netherlands	Netherlands	2012-01-24	Heterosexual	4	Yes	No	No	No					Negative
F	Netherlands	Netherlands	Netherlands	2012-10-24	Heterosexual	1	No	Yes	No	Yes					Negative
F	Netherlands	Netherlands	Netherlands	2011-02-24	Heterosexual	2	No	No	No	Yes					Negative
F	Netherlands	Netherlands	Netherlands	2012-04-10	Heterosexual	3	No	Yes	No	Yes					Negative
F	Netherlands	Netherlands	Netherlands	2013-12-05	Heterosexual	1	No	No	No	No		Vaginal			Negative
F	Netherlands	Netherlands	Netherlands	2013-12-05	Heterosexual	1	No	No	No	No		Vaginal			Negative
F	Netherlands	Netherlands	Netherlands	2012-06-22	Heterosexual	1	No	Yes	No	Yes					Negative
F	Netherlands	Netherlands	Netherlands	2012-06-22	Heterosexual	1	No	Yes	No	Yes					Negative
F	Netherlands	Netherlands	Netherlands	2012-06-22	Heterosexual	1	No	Yes	No	Yes					Negative
F	Netherlands	Netherlands	Netherlands	2012-10-01	Bisexual	2	No	Yes	No	Yes					Negative
F	Netherlands	Netherlands	Netherlands	2012-10-01	Bisexual	2	No	Yes	No	Yes					Negative
M	Netherlands	Netherlands	Netherlands	2011-03-10	Homosexual	3	No	No	No	No					Negative
M	Netherlands	Netherlands	Netherlands	2011-12-22	Homosexual	2	Yes	No	No	No					Negative
M	Netherlands	Netherlands	Netherlands	2012-12-18	Bisexual	3	Yes	No	No	Yes					Negative
M	Netherlands	Netherlands	Netherlands	2013-08-23	Bisexual	2	Yes	No	Yes	Yes					Negative
F	Netherlands	Netherlands	Netherlands	2011-11-09	Heterosexual	1	No	Yes	No	No					Negative
F	Netherlands	Netherlands	Netherlands	2013-11-13	Heterosexual	1	No	Yes	No	No					Negative
F	Netherlands	Netherlands	Netherlands	2012-01-23	Heterosexual	1	No	Yes	No	No		Vaginal			Negative
F	Netherlands	Netherlands	Netherlands	2012-09-13	Heterosexual	1	No	Yes	No	No		Anal;Vaginal			Negative
F	Netherlands	Netherlands	Netherlands	2012-09-13	Heterosexual	1	No	Yes	No	No		Anal;Vaginal			Negative
F	Netherlands	Netherlands	Netherlands	2013-03-18	Heterosexual	0	No	No	No	Yes					Negative
F	Great Britain	Great Britain	Great Britain	2012-07-12	Heterosexual		Yes	Yes	No	Yes					Negative
F	Great Britain	Great Britain	Great Britain	2012-07-12	Heterosexual		Yes	Yes	No	Yes					Negative
F	Great Britain	Great Britain	Great Britain	2012-11-22	Heterosexual		Yes	Yes	No	Yes					Negative
F	Great Britain	Great Britain	Great Britain	2013-01-15	Heterosexual		Yes	No	No	Yes					Negative
F	Great Britain	Great Britain	Great Britain	2013-03-19	Heterosexual		Yes	No	No	Yes					Negative
F	Netherlands	Netherlands	Netherlands	2011-01-27	Heterosexual		No	No	No	No					Negative
F	Netherlands	Netherlands	Netherlands	2011-06-14	Heterosexual		No	No	No	No					Negative
F	Netherlands	Netherlands	Netherlands	2011-07-14	Heterosexual	2	Yes	No	No	Yes					Negative
F	Netherlands	Netherlands	Netherlands	2013-03-01	Heterosexual	3	Yes	Yes	No	Yes					Negative
F	Netherlands	Netherlands	Netherlands	2013-07-15	Heterosexual	2	No	No	No	Yes					Negative
F	Netherlands	Netherlands	Netherlands	2013-09-05	Heterosexual	2	No	No	No	No					Negative
F	Netherlands	Netherlands	Netherlands	2011-02-10	Heterosexual	2	Yes	Yes	No	Yes					Negative
F	Netherlands	Netherlands	Netherlands	2011-07-28	Heterosexual	4	Yes	No	No	Yes					Negative
F	Netherlands	Netherlands	Netherlands	2012-05-03	Heterosexual	2	No	No	No	Yes					Negative
M	Netherlands	Netherlands	Netherlands	2011-11-29	Bisexual	2	Yes	No	No	No		Urethral			Negative
M	Netherlands	Netherlands	Netherlands	2011-11-29	Bisexual	2	Yes	No	No	No		Urethral			Negative
M				2011-01-25	Homosexual	40	Yes	Yes	Yes	No	Urethral;Anal;Oral				Negative
M				2011-01-25	Homosexual	40	Yes	Yes	Yes	No	Urethral;Anal;Oral				Negative
M				2011-01-25	Homosexual	40	Yes	Yes	Yes	No	Urethral;Anal;Oral				Negative
M				2012-07-30	Homosexual	20	Yes	Yes	Yes	No					Negative
M				2012-07-30	Homosexual	20	Yes	Yes	Yes	No					Negative
M				2012-07-30	Homosexual	20	Yes	Yes	Yes	No					Negative
M				2013-07-02	Homosexual	13	Yes	Yes	No	No	Anal	Anal			Negative
M				2013-07-02	Homosexual	13	Yes	Yes	No	No	Anal	Anal			Negative
F	Netherlands	Netherlands	Netherlands	2011-05-17	Heterosexual	1	Yes	Yes	No	Yes					Negative
F	Netherlands	Netherlands	Netherlands	2012-03-26	Heterosexual	1	No	Yes	No	Yes					Negative
F	Netherlands	Netherlands	Netherlands	2011-02-03	Heterosexual	1	Yes	No	No	No					Negative
F	Netherlands	Netherlands	Netherlands	2013-09-18	Heterosexual	1	Yes	No	No	No					Negative
F	Netherlands	Netherlands	Netherlands	2011-08-01	Heterosexual	2	No	Yes	No	No					Negative
F	Netherlands	Netherlands	Netherlands	2012-01-26	Heterosexual	2	No	No	Yes	No		Vaginal			Negative
F	Netherlands	Netherlands	Netherlands	2012-01-26	Heterosexual	2	No	No	Yes	No		Vaginal			Negative
F	Netherlands	Netherlands	Netherlands	2012-01-26	Heterosexual	2	No	No	Yes	No		Vaginal			Negative
F	Netherlands	Netherlands	Netherlands	2011-02-10	Bisexual	12	Yes	No	No	Yes					Negative
F	Netherlands	Netherlands	Netherlands	2011-03-31	Bisexual	10	No	No	Yes	No		Vaginal			Negative
F	Netherlands	Netherlands	Netherlands	2011-03-31	Bisexual	10	No	No	Yes	No		Vaginal			Negative
F	Netherlands	Netherlands	Netherlands	2011-03-31	Bisexual	10	No	No	Yes	No		Vaginal			Negative
F	Netherlands	Netherlands	Netherlands	2011-06-27	Heterosexual	3	No	No	No	No					Negative
F	Netherlands	Netherlands	Netherlands	2011-09-27	Heterosexual	2	No	Yes	Yes	No					Negative
F	Netherlands	Suriname	Netherlands	2012-05-10	Heterosexual	2	Yes	No	No	No	Vaginal	Vaginal			Negative
F	Netherlands	Suriname	Netherlands	2012-05-10	Heterosexual	2	Yes	No	No	No	Vaginal	Vaginal			Negative
F	Netherlands	Suriname	Netherlands	2012-05-10	Heterosexual	2	Yes	No	No	No	Vaginal	Vaginal			Negative
F	Netherlands	Suriname	Netherlands	2012-06-21						No					Negative
F	Netherlands	Suriname	Netherlands	2013-01-14	Heterosexual	3	Yes	No	No	No		Vaginal			Negative
F	Netherlands	Suriname	Netherlands	2013-01-14	Heterosexual	3	Yes	No	No	No		Vaginal			Negative
F	Netherlands	Suriname	Netherlands	2013-07-09	Heterosexual	3	Yes	No	No	No					Negative
F	Netherlands	Netherlands	Netherlands	2011-10-12	Heterosexual	4	No	Yes	No	No		Vaginal			Negative
F	Netherlands	Netherlands	Netherlands	2012-03-15	Heterosexual	2	Yes	No	No	No					Negative
F	Netherlands	Netherlands	Netherlands	2012-12-03	Heterosexual	3	No	No	No	No					Negative
F	Netherlands	Netherlands	Netherlands	2013-04-10	Heterosexual	3	No	Yes	No	No					Negative
M	Netherlands	Netherlands	Germany	2011-12-09	Heterosexual	9	Yes	No	No	No		Urethral			Negative
M	Netherlands	Netherlands	Germany	2011-12-09	Heterosexual	9	Yes	No	No	No		Urethral			Negative
M	Netherlands	Netherlands	Germany	2011-12-09	Heterosexual	9	Yes	No	No	No		Urethral			Negative
M	Netherlands	Netherlands	Germany	2011-12-09	Heterosexual	9	Yes	No	No	No		Urethral			Negative
M	Netherlands	Netherlands	Germany	2012-11-14	Heterosexual	4	No	No	No	No					Negative
M	Netherlands	Netherlands	Germany	2013-01-24	Heterosexual	2	No	No	Yes	No		Urethral			Negative
M	Netherlands	Netherlands	Germany	2013-01-24	Heterosexual	2	No	No	Yes	No		Urethral			Negative
M	Netherlands	Netherlands	Germany	2013-01-24	Heterosexual	2	No	No	Yes	No		Urethral			Negative
M	Netherlands	Netherlands	Germany	2013-07-01	Heterosexual	2	No	No	Yes	No		Urethral			Negative
M	Netherlands	Netherlands	Germany	2013-07-01	Heterosexual	2	No	No	Yes	No		Urethral			Negative
F	Netherlands	Netherlands	Netherlands	2011-03-31	Bisexual	6	Yes	Yes	No	No					Negative
F	Netherlands	Netherlands	Netherlands	2011-12-29	Bisexual	6	Yes	Yes	No	No		Oral;Vaginal			Negative
F	Netherlands	Netherlands	Netherlands	2012-01-30	Heterosexual	1	No	No	No	Yes					Negative
F	Netherlands	Netherlands	Netherlands	2013-12-16	Heterosexual	4	No	Yes	No	No		Vaginal			Negative
F	Netherlands	Netherlands	Netherlands	2013-12-16	Heterosexual	4	No	Yes	No	No		Vaginal			Negative
F	Netherlands	Netherlands	Netherlands	2013-12-16	Heterosexual	4	No	Yes	No	No		Vaginal			Negative
F	Netherlands	Netherlands	Netherlands	2011-04-29	Heterosexual	1	Yes	Yes	No	No		Vaginal			Negative
F	Netherlands	Netherlands	Netherlands	2011-04-29	Heterosexual	1	Yes	Yes	No	No		Vaginal			Negative
F	Netherlands	Netherlands	Netherlands	2012-01-23	Heterosexual	3	No	No	No	Yes					Negative
F	Netherlands	Netherlands	Netherlands	2012-09-21	Heterosexual	2	No	Yes	No	Yes					Negative
F	Netherlands	Netherlands	Netherlands	2011-04-08	Heterosexual	2	Yes	Yes	No	No		Vaginal;Pooled samples			Negative
F	Netherlands	Netherlands	Netherlands	2011-04-08	Heterosexual	2	Yes	Yes	No	No		Vaginal;Pooled samples			Negative
F	Netherlands	Netherlands	Netherlands	2011-04-08	Heterosexual	2	Yes	Yes	No	No		Vaginal;Pooled samples			Negative
F	Netherlands	Netherlands	Netherlands	2012-05-25	Heterosexual	1	No	No	Yes	Yes					Negative
F	Netherlands	Netherlands	Netherlands	2012-01-13	Heterosexual	4	No	No	No	No					Negative
F	Netherlands	Netherlands	Netherlands	2012-11-28	Heterosexual	3	No	Yes	No	No					Negative
M	Netherlands	Netherlands	Netherlands	2011-09-20	Homosexual	4	Yes	No	No	No					Negative
M	Netherlands	Netherlands	Netherlands	2012-03-20	Homosexual	5	Yes	No	No	Yes					Negative
M	Netherlands	Netherlands	Netherlands	2012-08-21	Homosexual	1	Yes	No	No	No					Negative
M	Netherlands	Netherlands	Netherlands	2013-10-01	Homosexual	20	Yes	No	No	No					Negative
F	Netherlands	Netherlands	Netherlands	2011-08-31	Heterosexual	0	No	Yes	No	No					Negative
F	Netherlands	Netherlands	Netherlands	2013-05-24	Heterosexual	1	No	Yes	No	No					Negative
M	Netherlands	Netherlands	Netherlands	2012-01-17	Homosexual	6	No	No	Yes	Yes					Negative
M	Netherlands	Netherlands	Netherlands	2012-09-17	Homosexual	10	Yes	No	No	Yes					Negative
M	Netherlands	Netherlands	Netherlands	2013-09-12	Homosexual	10	Yes	No	No	Yes					Negative
M	Netherlands Antilles	Netherlands Antilles	Netherlands Antilles	2011-08-08	Heterosexual	3	No	No	No	No					Negative
M	Netherlands Antilles	Netherlands Antilles	Netherlands Antilles	2013-08-26	Heterosexual	4	No	No	No	No		Urethral			Negative
M	Netherlands Antilles	Netherlands Antilles	Netherlands Antilles	2013-10-07						No					Negative
F	Netherlands	Netherlands	Netherlands	2011-07-12	Heterosexual	1	No	No	No	No		Oral			Negative
F	Netherlands	Netherlands	Netherlands	2011-07-12	Heterosexual	1	No	No	No	No		Oral			Negative
F	Netherlands	Netherlands	Netherlands	2011-11-25	Heterosexual	3	No	No	No	Yes					Negative
F	Netherlands	Netherlands	Netherlands	2013-08-14	Heterosexual	2	No	No	No	No					Negative
F	Netherlands	Netherlands	Netherlands	2011-09-16	Heterosexual	7	Yes	Yes	No	Yes					Negative
F	Netherlands	Netherlands	Netherlands	2013-08-12	Heterosexual	3	Yes	No	No	No					Negative
M	Netherlands	Netherlands	Netherlands	2013-09-23	Heterosexual	4	No	Yes	No	No		Urethral			Negative
M	Netherlands	Netherlands	Netherlands	2013-09-23	Heterosexual	4	No	Yes	No	No		Urethral			Negative
M	Netherlands	Netherlands	Netherlands	2011-10-13	Homosexual	1	Yes	No	No	No		Anal			Negative
M	Netherlands	Netherlands	Netherlands	2011-10-13	Homosexual	1	Yes	No	No	No		Anal			Negative
M	Netherlands	Netherlands	Netherlands	2011-10-13	Homosexual	1	Yes	No	No	No		Anal			Negative
M	Netherlands	Netherlands	Netherlands	2011-10-13	Homosexual	1	Yes	No	No	No		Anal			Negative
M	Netherlands	Netherlands	Netherlands	2012-05-10	Homosexual	5	Yes	Yes	No	No					Negative
M	Netherlands	Netherlands	Netherlands	2012-08-13	Homosexual	5	Yes	No	No	No					Negative
M	Netherlands	Netherlands	Netherlands	2013-01-02	Homosexual	5	No	Yes	No	No					Negative
F	Netherlands	Netherlands	Netherlands	2011-10-05	Heterosexual	2	No	No	No	No					Negative
F	Netherlands	Netherlands	Netherlands	2013-09-02	Heterosexual	2	No	No	No	No					Negative
F	Netherlands	Netherlands	Netherlands	2011-02-23	Heterosexual	1	No	No	No	No					Negative
F	Netherlands	Netherlands	Netherlands	2011-12-29	Heterosexual	1	No	No	No	No					Negative
F	Netherlands	Netherlands	Netherlands	2011-06-06	Heterosexual	3	No	No	No	No					Negative
F	Netherlands	Netherlands	Netherlands	2012-06-18	Heterosexual	3	No	Yes	No	No					Negative
F	Netherlands	Netherlands	Netherlands	2012-06-18	Heterosexual	3	No	Yes	No	No					Negative
M	Turkey	Turkey	Turkey	2011-06-01	Heterosexual	2	No	No	No	Yes					Negative
M	Turkey	Turkey	Turkey	2012-02-07	Heterosexual	1	No	Yes	No	Yes					Negative
F	Netherlands	Netherlands	Netherlands	2011-02-18	Heterosexual	1	No	No	No	No					Negative
F	Netherlands	Netherlands	Netherlands	2013-02-21	Heterosexual	2	Yes	No	No	No					Negative
M	Netherlands	Netherlands	Netherlands	2011-08-02	Heterosexual	3	No	Yes	No	No					Negative
M	Netherlands	Netherlands	Netherlands	2011-08-02	Heterosexual	3	No	Yes	No	No					Negative
F	Netherlands	Netherlands	Netherlands	2011-05-20	Heterosexual	1	No	Yes	No	Yes					Negative
F	Netherlands	Netherlands	Netherlands	2011-09-09	Heterosexual	1	No	No	Yes	Yes					Negative
F	Netherlands	Netherlands	Netherlands	2012-06-21	Heterosexual	2	No	Yes	No	Yes					Negative
F	Netherlands	Netherlands	Netherlands	2013-03-15	Heterosexual	2	Yes	No	No	Yes					Negative
F	Netherlands	Netherlands	Netherlands	2011-12-16	Heterosexual	3	No	Yes	No	No					Negative
F	Netherlands	Netherlands	Netherlands	2012-03-23	Heterosexual	3	No	No	No	Yes					Negative
F	Netherlands	Netherlands	Netherlands	2012-07-17	Heterosexual	1	No	No	No	No					Negative
F	Netherlands	Netherlands	Netherlands	2012-11-14	Heterosexual	2	No	No	No	No					Negative
F	Netherlands	Netherlands	Netherlands	2013-02-19	Heterosexual	2	No	No	No	No					Negative
F	Netherlands	Netherlands	Netherlands	2011-04-19	Heterosexual	2	Yes	Yes	No	Yes					Negative
F	Netherlands	Netherlands	Netherlands	2012-02-07	Heterosexual	1	Yes	Yes	No	Yes					Negative
M	Netherlands	Netherlands	Netherlands	2011-10-03	Heterosexual	3	No	No	No	Yes					Negative
M	Netherlands	Netherlands	Netherlands	2012-11-08	Heterosexual	1	No	No	No	No					Negative
F	Netherlands	Netherlands	Netherlands	2011-06-06	Heterosexual	2	No	No	No	No					Negative
F	Netherlands	Netherlands	Netherlands	2012-06-27	Heterosexual	1	No	No	No	No					Negative
F	Netherlands	Netherlands	Netherlands	2013-03-18	Heterosexual	1	No	Yes	No	No					Negative
F	Netherlands	Netherlands	Netherlands	2012-03-12	Heterosexual	6	Yes	No	No	No					Negative
F	Netherlands	Netherlands	Netherlands	2013-03-22	Heterosexual	5	No	No	No	Yes					Negative
M	Netherlands	Netherlands	Netherlands	2011-02-01						Yes					Negative
M	Netherlands	Netherlands	Netherlands	2011-02-01						Yes					Negative
M	Netherlands	Netherlands	Netherlands	2011-12-22	Heterosexual	2	No	Yes	No	No					Negative
F	Netherlands	Netherlands	Netherlands	2011-01-12	Heterosexual	2	No	No	No	No					Negative
F	Netherlands	Netherlands	Netherlands	2012-05-16	Heterosexual	1	No	No	No	No					Negative
F	Netherlands	Netherlands	Netherlands	2011-03-29	Heterosexual	6	No	No	No	Yes					Negative
F	Netherlands	Netherlands	Netherlands	2011-06-14						No					Negative
F	Netherlands	Netherlands	Netherlands	2012-09-20	Heterosexual	2	Yes	No	No	Yes					Negative
F	Netherlands	Netherlands	Netherlands	2011-09-30	Heterosexual	4	No	No	No	Yes					Negative
F	Netherlands	Netherlands	Netherlands	2013-05-31	Heterosexual	4	Yes	No	No	Yes					Negative
M	Turkey	Turkey	Netherlands	2011-02-11	Heterosexual	3	Yes	No	No	Yes					Negative
M	Turkey	Turkey	Netherlands	2012-05-10	Heterosexual	4	Yes	No	No	Yes					Negative
M	Turkey	Turkey	Netherlands	2012-12-10	Heterosexual	5	Yes	No	No	Yes					Negative
M	Turkey	Turkey	Netherlands	2013-04-19	Heterosexual	5	No	No	No	Yes					Negative
M	Turkey	Turkey	Netherlands	2013-11-19	Heterosexual	6	Yes	No	No	No					Negative
F	Netherlands	Netherlands	Netherlands	2012-10-03	Heterosexual	3	No	No	No	No					Negative
F	Netherlands	Netherlands	Netherlands	2013-07-01	Heterosexual	3	No	No	No	No					Negative
F	Netherlands	Netherlands	Netherlands	2011-05-30	Heterosexual	6	Yes	Yes	No	No		Vaginal			Negative
F	Netherlands	Netherlands	Netherlands	2011-05-30	Heterosexual	6	Yes	Yes	No	No		Vaginal			Negative
F	Netherlands	Netherlands	Netherlands	2011-05-30	Heterosexual	6	Yes	Yes	No	No		Vaginal			Negative
F	Netherlands	Netherlands	Netherlands	2011-05-30	Heterosexual	6	Yes	Yes	No	No		Vaginal			Negative
F	Netherlands	Netherlands	Netherlands	2011-05-30	Heterosexual	6	Yes	Yes	No	No		Vaginal			Negative
F	Netherlands	Netherlands	Netherlands	2011-05-30	Heterosexual	6	Yes	Yes	No	No		Vaginal			Negative
F	Macedonie	Netherlands	Netherlands	2011-08-03	Heterosexual	2	Yes	No	No	Yes					Negative
F	Macedonie	Netherlands	Netherlands	2013-04-29	Heterosexual	1	Yes	Yes	No	Yes					Negative
M	Netherlands	Netherlands	Netherlands	2012-03-13	Heterosexual	5	No	No	No	Yes					Negative
M	Netherlands	Netherlands	Netherlands	2012-11-14	Heterosexual	5	No	No	No	Yes					Negative
F	Netherlands	Netherlands	Netherlands	2011-01-20	Heterosexual	1	No	No	No	No					Negative
F	Netherlands	Netherlands	Netherlands	2011-06-14	Heterosexual	1	No	No	No	Yes					Negative
F	Indonesia	Cuba	Guatemala	2012-03-12	Heterosexual	5	Yes	Yes	No	Yes					Negative
F	Indonesia	Cuba	Guatemala	2012-12-13	Bisexual	1	Yes	Yes	No	Yes					Negative
F	Indonesia	Cuba	Guatemala	2013-05-13	Heterosexual	3	Yes	Yes	No	Yes					Negative
M	Netherlands	Netherlands	Netherlands	2012-10-15	Heterosexual	3	No	No	No	No					Negative
M	Netherlands	Netherlands	Netherlands	2012-11-13						Yes					Negative
F	Netherlands	Netherlands	Netherlands	2011-10-21	Heterosexual	2	No	No	No	No					Negative
F	Netherlands	Netherlands	Netherlands	2012-12-17	Heterosexual	2	No	No	No	No					Negative
F	Netherlands	Netherlands	Netherlands	2013-05-16	Heterosexual	1	No	No	No	No		Vaginal			Negative
F	Netherlands	Netherlands	Netherlands	2013-05-16	Heterosexual	1	No	No	No	No		Vaginal			Negative
F	Netherlands	Netherlands	Netherlands	2013-08-09	Heterosexual	1	No	No	No	Yes					Negative
M	Turkey	Turkey	Turkey	2011-06-10	Heterosexual	4	No	Yes	No	No					Negative
M	Turkey	Turkey	Turkey	2011-11-04	Heterosexual	3	No	Yes	No	No		Urethral			Negative
M	Turkey	Turkey	Turkey	2013-02-01	Heterosexual	2	No	Yes	Yes	No					Negative
M	Turkey	Turkey	Turkey	2013-08-27	Heterosexual		No	Yes	Yes	No					Negative
M	Irak	Irak	Irak	2012-06-19	Heterosexual	6	No	Yes	No	No					Negative
M	Irak	Irak	Irak	2013-09-05	Heterosexual	4	Yes	No	No	Yes					Negative
M	Irak	Irak	Irak	2013-12-19	Heterosexual	8	No	No	No	Yes					Negative
M	Netherlands	Netherlands	Netherlands	2011-11-10	Heterosexual	3	Yes	No	No	Yes					Negative
M	Netherlands	Netherlands	Netherlands	2013-09-24	Heterosexual	3	No	No	No	Yes					Negative
M	Netherlands	Netherlands	Netherlands	2011-05-19	Heterosexual	8	No	No	No	Yes					Negative
M	Netherlands	Netherlands	Netherlands	2011-09-15	Heterosexual	25	No	No	No	Yes					Negative
M	Netherlands	Netherlands	Netherlands	2012-06-07	Heterosexual	8	No	No	No	No					Negative
M	Netherlands	Netherlands	Netherlands	2012-09-13	Heterosexual	1	Yes	No	No	No					Negative
M	Netherlands	Netherlands	Netherlands	2013-09-04	Heterosexual	5	Yes	No	No	No					Negative
M	Netherlands	Netherlands	Netherlands	2011-05-24	Unknown		Unknown	Unknown	Unknown	Yes					Negative
M	Netherlands	Netherlands	Netherlands	2011-11-15	Homosexual	4	Yes	No	No	No					Negative
M	Netherlands	Netherlands	Netherlands	2012-02-28	Homosexual	3	Yes	No	Yes	No					Negative
M	Netherlands	Netherlands	Netherlands	2012-09-18	Homosexual	3	Yes	No	No	No					Negative
F	Netherlands	Netherlands	Netherlands	2011-06-28	Heterosexual	4	No	No	No	No					Negative
F	Netherlands	Netherlands	Netherlands	2013-02-04	Heterosexual	1	Yes	Yes	No	No		Vaginal			Negative
F	Netherlands	Netherlands	Netherlands	2013-02-04	Heterosexual	1	Yes	Yes	No	No		Vaginal			Negative
F	Netherlands	Netherlands	Netherlands	2013-02-04	Heterosexual	1	Yes	Yes	No	No		Vaginal			Negative
F	Netherlands	Netherlands	Netherlands	2012-01-31	Bisexual	5	Yes	No	No	Yes					Negative
F	Netherlands	Netherlands	Netherlands	2012-05-31	Heterosexual	1	Yes	No	Yes	No					Negative
M	Netherlands	Netherlands	Netherlands	2011-03-31	Heterosexual	4	Yes	Yes	No	No		Urethral			Negative
M	Netherlands	Netherlands	Netherlands	2012-10-25	Heterosexual	3	No	No	Yes	Yes					Negative
M	IFoorkust	IFoorkust	IFoorkust	2011-10-13	Homosexual	3	Yes	No	Yes	Yes					Negative
M	IFoorkust	IFoorkust	IFoorkust	2012-05-29						Yes					Negative
M	Netherlands	Netherlands	Netherlands	2011-02-01	Heterosexual	8	Yes	No	No	No		Urethral			Negative
M	Netherlands	Netherlands	Netherlands	2012-05-31	Heterosexual	6	Yes	No	No	Yes					Negative
M	Netherlands	Netherlands	Netherlands	2012-09-24	Heterosexual	7	No	Yes	No	Yes					Negative
F	Netherlands	Netherlands	Netherlands	2011-07-21	Heterosexual	1	Yes	No	No	Yes					Negative
F	Netherlands	Netherlands	Netherlands	2011-09-30	Heterosexual	1	Yes	Yes	No	Yes					Negative
M	Netherlands	Netherlands	Netherlands	2011-09-09	Homosexual	6	Yes	No	No	No					Negative
M	Netherlands	Netherlands	Netherlands	2011-12-16						Yes					Negative
M	Netherlands	Netherlands	Netherlands	2012-10-23	Homosexual	3	Yes	No	No	No					Negative
M	Netherlands	Netherlands	Netherlands	2013-06-04	Homosexual	4	Yes	Yes	No	Yes					Negative
M	Netherlands	Netherlands	Netherlands	2013-07-08						No					Negative
M	Netherlands	Netherlands	Netherlands	2011-08-25	Heterosexual	10	No	No	No	Yes					Negative
M	Netherlands	Netherlands	Netherlands	2012-08-09	Heterosexual	7	No	No	Yes	No		Urethral			Negative
M	Netherlands	Netherlands	Netherlands	2012-08-09	Heterosexual	7	No	No	Yes	No		Urethral			Negative
M	Netherlands	Netherlands	Netherlands	2012-10-25	Heterosexual	10	No	Yes	No	No		Urethral			Negative
M	Netherlands	Netherlands	Netherlands	2012-10-25	Heterosexual	10	No	Yes	No	No		Urethral			Negative
M	Netherlands	Netherlands	Netherlands	2013-02-05	Heterosexual	2	No	No	No	No					Negative
M	Netherlands	Netherlands	Netherlands	2013-05-14	Heterosexual	1	No	Yes	Yes	No		Urethral			Negative
M	Netherlands	Netherlands	Netherlands	2013-05-14	Heterosexual	1	No	Yes	Yes	No		Urethral			Negative
M	Netherlands	Netherlands	Netherlands	2013-05-14	Heterosexual	1	No	Yes	Yes	No		Urethral			Negative
M	Netherlands	Netherlands	Netherlands	2013-08-07	Heterosexual	3	Yes	No	Yes	No					Negative
F	Netherlands	Netherlands	Netherlands	2011-08-19	Heterosexual	1	No	No	No	Yes					Negative
F	Netherlands	Netherlands	Netherlands	2011-12-08	Heterosexual	2	Yes	No	No	Yes					Negative
M	Netherlands	Netherlands	Netherlands	2011-12-20	Heterosexual	5	Yes	No	No	Yes					Negative
M	Netherlands	Netherlands	Netherlands	2013-05-08	Heterosexual	4	Yes	Yes	No	Yes					Negative
F	Netherlands	Netherlands	Netherlands	2011-09-07	Heterosexual	2	No	Yes	No	No					Negative
F	Netherlands	Netherlands	Netherlands	2011-11-04	Heterosexual	2	No	Yes	No	No		Urethral;Oral			Negative
F	Netherlands	Netherlands	Netherlands	2011-11-04	Heterosexual	2	No	Yes	No	No		Urethral;Oral			Negative
F	Netherlands	Netherlands	Netherlands	2011-11-04	Heterosexual	2	No	Yes	No	No		Urethral;Oral			Negative
F	Netherlands	Netherlands	Netherlands	2011-11-04	Heterosexual	2	No	Yes	No	No		Urethral;Oral			Negative
F	Netherlands	Netherlands	Netherlands	2012-02-09	Heterosexual	2	No	No	No	No					Negative
F	Netherlands	Netherlands	Netherlands	2013-02-28	Heterosexual	1	No	Unknown	No	No					Negative
F	Netherlands	Netherlands	Netherlands	2013-05-27	Heterosexual	1	No	No	No	No					Negative
F	Netherlands	Netherlands	Netherlands	2012-09-20	Heterosexual	2	No	No	No	Yes					Negative
F	Netherlands	Netherlands	Netherlands	2012-12-03	Heterosexual	3	Yes	No	Yes	No	Vaginal	Vaginal			Negative
F	Netherlands	Netherlands	Netherlands	2012-12-03	Heterosexual	3	Yes	No	Yes	No	Vaginal	Vaginal			Negative
F	Netherlands	Netherlands	Netherlands	2013-01-22						Yes					Negative
M	Netherlands	Indonesia	Netherlands	2013-08-05	Homosexual	8	Yes	Yes	No	No	Anal				Negative
M	Netherlands	Indonesia	Netherlands	2013-08-05	Homosexual	8	Yes	Yes	No	No	Anal				Negative
M	Netherlands	Indonesia	Netherlands	2013-08-05	Homosexual	8	Yes	Yes	No	No	Anal				Negative
M	Afganistan	Afganistan	Netherlands	2011-02-15	Heterosexual	5	No	Yes	No	No		Urethral			Negative
M	Afganistan	Afganistan	Netherlands	2012-02-27	Heterosexual	3	No	No	No	Yes					Negative
M	Afganistan	Afganistan	Netherlands	2013-05-13	Heterosexual	15	No	Yes	No	No		Urethral			Negative
M	Afganistan	Afganistan	Netherlands	2013-08-26	Heterosexual	10	No	Yes	Yes	No		Urethral			Negative
M	Afganistan	Afganistan	Netherlands	2013-09-27	Heterosexual	1	No	No	No	Yes					Negative
F	Netherlands Antilles	Netherlands Antilles	Netherlands	2012-02-10	Heterosexual	1	Yes	No	No	No		Vaginal			Negative
F	Netherlands Antilles	Netherlands Antilles	Netherlands	2012-02-10	Heterosexual	1	Yes	No	No	No		Vaginal			Negative
F	Netherlands Antilles	Netherlands Antilles	Netherlands	2012-06-01	Heterosexual	1	No	Yes	No	Yes					Negative
F	Netherlands Antilles	Netherlands Antilles	Netherlands	2013-05-31	Heterosexual	2	No	Yes	No	Yes					Negative
M	Netherlands	Netherlands	Netherlands	2011-04-11	Homosexual	5	Yes	No	No	No					Negative
M	Netherlands	Netherlands	Netherlands	2012-10-25	Homosexual	6	Yes	No	No	No					Negative
M	Netherlands	Netherlands	Netherlands	2011-07-21	Homosexual		No	No	No	Yes					Negative
M	Netherlands	Netherlands	Netherlands	2012-05-22	Homosexual	1	Yes	No	Yes	No			Lues 1		Negative
M	Netherlands	Netherlands	Netherlands	2012-05-22	Homosexual	1	Yes	No	Yes	No			Lues 1		Negative
M	Netherlands	Netherlands	Netherlands	2011-02-01	Bisexual	4	Yes	No	No	No		Anal			Negative
M	Netherlands	Netherlands	Netherlands	2011-02-01	Bisexual	4	Yes	No	No	No		Anal			Negative
M	Netherlands	Netherlands	Netherlands	2011-05-13	Bisexual	7	Yes	No	Yes	Yes					Negative
M	Netherlands	Netherlands	Netherlands	2011-10-04	Bisexual	1027	Yes	No	No	Yes					Negative
M	Netherlands	Netherlands	Netherlands	2011-11-29	Homosexual	10	Yes	No	Yes	Yes					Negative
M	Netherlands	Netherlands	Netherlands	2012-05-31	Bisexual	25	Yes	No	No	Yes					Negative
M	Netherlands	Netherlands	Netherlands	2012-10-04	Bisexual	5	Yes	No	No	Yes					Negative
M	Netherlands	Netherlands	Netherlands	2011-05-12	Homosexual	5	Yes	No	No	Yes					Negative
M	Netherlands	Netherlands	Netherlands	2012-07-26	Homosexual	1	Yes	No	No	Yes					Negative
F	Netherlands	Netherlands	Netherlands	2012-05-24	Heterosexual	4	Yes	Yes	No	Yes					Negative
F	Netherlands	Netherlands	Netherlands	2012-10-15	Heterosexual	2	No	No	No	Yes					Negative
F	Netherlands	Netherlands	Netherlands	2012-09-28	Heterosexual	2	No	Yes	No	No		Vaginal			Negative
F	Netherlands	Netherlands	Netherlands	2012-09-28	Heterosexual	2	No	Yes	No	No		Vaginal			Negative
F	Netherlands	Netherlands	Netherlands	2012-09-28	Heterosexual	2	No	Yes	No	No		Vaginal			Negative
F	Netherlands	Netherlands	Netherlands	2011-11-16	Heterosexual	2	No	Yes	No	No					Negative
F	Netherlands	Netherlands	Netherlands	2012-10-29	Heterosexual	1	Yes	No	No	No					Negative
F	Netherlands	Netherlands	Netherlands	2011-03-30	Heterosexual	2	No	No	No	Yes					Negative
F	Netherlands	Netherlands	Netherlands	2011-08-17	Heterosexual	3	Yes	No	No	Yes					Negative
F	Netherlands	Netherlands	Netherlands	2012-02-01	Heterosexual	2	No	No	No	No		Vaginal			Negative
M	Netherlands	Netherlands	Netherlands	2011-07-21	Homosexual	1	Yes	No	No	No					Negative
M	Netherlands	Netherlands	Netherlands	2011-11-09	Homosexual	1	Yes	Yes	No	Yes					Negative
M	Netherlands	Netherlands	Netherlands	2012-09-12	Homosexual	1	Yes	Yes	Yes	No	Urethral	Anal			Negative
M	Netherlands	Netherlands	Netherlands	2012-09-12	Homosexual	1	Yes	Yes	Yes	No	Urethral	Anal			Negative
M	Netherlands	Netherlands	Netherlands	2012-09-12	Homosexual	1	Yes	Yes	Yes	No	Urethral	Anal			Negative
M	Netherlands	Netherlands	Netherlands	2012-09-12	Homosexual	1	Yes	Yes	Yes	No	Urethral	Anal			Negative
M	Netherlands	Netherlands	Netherlands	2012-09-12	Homosexual	1	Yes	Yes	Yes	No	Urethral	Anal			Negative
M	Netherlands	Netherlands	Netherlands	2012-09-12	Homosexual	1	Yes	Yes	Yes	No	Urethral	Anal			Negative
M	Netherlands	Netherlands	Netherlands	2013-09-17	Homosexual	10	Yes	No	No	No		Anal;Oral			Negative
M	Netherlands	Netherlands	Netherlands	2013-10-21						Yes					Negative
M	Netherlands	Netherlands	Netherlands	2013-11-26	Homosexual	10	Yes	Yes	Yes	Yes					Negative
F	Netherlands	Netherlands	Netherlands	2012-04-05	Heterosexual	2	No	No	No	No					Negative
F	Netherlands	Netherlands	Netherlands	2013-04-10	Heterosexual	2	Yes	Unknown	No	No					Negative
M	Netherlands	Netherlands	Netherlands	2011-05-26	Homosexual	10	Yes	No	No	No					Negative
M	Netherlands	Netherlands	Netherlands	2011-12-16	Homosexual	8	Yes	No	No	No					Negative
M	Netherlands	Netherlands	Netherlands	2012-09-17	Homosexual	9	Yes	No	No	No					Negative
F	Netherlands	Netherlands	Netherlands	2012-01-16	Heterosexual	3	Yes	No	No	Yes					Negative
F	Netherlands	Netherlands	Netherlands	2012-10-18	Heterosexual	1	Yes	Yes	No	No					Negative
F	Netherlands	Netherlands	Netherlands	2011-11-29	Heterosexual	2	No	No	No	No					Negative
F	Netherlands	Netherlands	Netherlands	2012-11-02	Heterosexual	3	No	No	No	No					Negative
F	Netherlands	Netherlands	Netherlands	2013-08-29	Heterosexual	1	No	Yes	No	No					Negative
F	Netherlands	Netherlands	Netherlands	2011-10-20	Heterosexual	1	No	No	No	No					Negative
F	Netherlands	Netherlands	Netherlands	2012-05-10	Heterosexual	2	Yes	No	Yes	No	Vaginal	Vaginal			Negative
F	Netherlands	Netherlands	Netherlands	2012-05-10	Heterosexual	2	Yes	No	Yes	No	Vaginal	Vaginal			Negative
F	Netherlands	Netherlands	Netherlands	2013-01-28	Heterosexual	1	Yes	Yes	No	No		Anal			Negative
F	Netherlands	Netherlands	Netherlands	2013-01-28	Heterosexual	1	Yes	Yes	No	No		Anal			Negative
F	Netherlands	Netherlands	Netherlands	2013-01-28	Heterosexual	1	Yes	Yes	No	No		Anal			Negative
F	Netherlands	Netherlands	Netherlands	2011-09-28	Heterosexual	3	No	No	No	No					Negative
F	Netherlands	Netherlands	Netherlands	2012-09-06	Heterosexual	7	No	Yes	No	No					Negative
F	Netherlands Antilles	Suriname	Netherlands	2011-08-25	Heterosexual	3	Yes	No	No	Yes					Negative
F	Netherlands Antilles	Suriname	Netherlands	2013-02-07	Heterosexual	3	Yes	Yes	No	Yes					Negative
F	Netherlands	Turkey	Netherlands	2012-02-27	Heterosexual	3	No	No	No	No		Vaginal			Negative
F	Netherlands	Turkey	Netherlands	2012-02-27	Heterosexual	3	No	No	No	No		Vaginal			Negative
F	Netherlands	Turkey	Netherlands	2012-12-20	Heterosexual	1	No	No	No	No					Negative
F	Netherlands	Netherlands	Netherlands	2013-04-10	Heterosexual	1	No	No	Yes	No	Vaginal				Negative
F	Netherlands	Netherlands	Netherlands	2013-10-04	Heterosexual	1	No	No	No	No		Anal			Negative
M	Netherlands	Netherlands	Netherlands	2011-12-05	Heterosexual	15	No	No	Yes	No		Urethral			Negative
M	Netherlands	Netherlands	Netherlands	2011-12-05	Heterosexual	15	No	No	Yes	No		Urethral			Negative
F	Netherlands	Netherlands	Netherlands	2012-02-07	Heterosexual	3	No	Yes	No	Yes					Negative
F	Netherlands	Netherlands	Netherlands	2012-10-08	Heterosexual	3	Yes	Yes	No	No					Negative
F	Netherlands	Netherlands	Netherlands	2013-04-22	Heterosexual	2	Yes	No	No	Yes					Negative
F	Netherlands	Netherlands	Netherlands	2013-07-10	Heterosexual	2	No	Yes	No	Yes					Negative
F	Netherlands	Netherlands	Netherlands	2013-05-02	Heterosexual	2	No	No	Yes	No		Anal;Vaginal			Negative
F	Netherlands	Netherlands	Netherlands	2013-05-02	Heterosexual	2	No	No	Yes	No		Anal;Vaginal			Negative
M	Netherlands	Netherlands	Netherlands	2011-02-16	Heterosexual	1	Yes	Yes	No	No					Negative
M	Netherlands	Netherlands	Netherlands	2011-11-02	Heterosexual	50	No	Yes	No	No					Negative
F	Netherlands	Netherlands	Netherlands	2011-08-15	Heterosexual	2	No	No	No	No					Negative
F	Netherlands	Netherlands	Netherlands	2011-11-08						No					Negative
F	Netherlands	Netherlands	Netherlands	2012-05-22	Heterosexual	6	No	No	No	No					Negative
F	Netherlands	Netherlands	Netherlands	2012-09-24	Heterosexual	1	Yes	Yes	No	No					Negative
F	Netherlands	Netherlands	Netherlands	2013-06-24	Heterosexual	3	No	No	No	No					Negative
F	Netherlands	Netherlands	Netherlands	2011-10-12	Heterosexual	3	No	No	No	No		Vaginal			Negative
F	Netherlands	Netherlands	Netherlands	2012-01-11	Heterosexual	3	No	No	No	No		Vaginal			Negative
F	Netherlands	Netherlands	Netherlands	2012-02-15	Heterosexual	1	No	No	No	No					Negative
F	Netherlands	Netherlands	Netherlands	2012-07-25	Bisexual	3	No	No	No	No					Negative
F	Netherlands	Netherlands	Netherlands	2013-07-23	Heterosexual	4	No	No	No	No					Negative
F	Netherlands	Netherlands	Netherlands	2011-07-27	Heterosexual	2	No	Yes	No	No					Negative
F	Netherlands	Netherlands	Netherlands	2012-04-06	Heterosexual	1	Yes	Yes	No	Yes					Negative
F	Netherlands	Netherlands	Netherlands	2013-09-16	Heterosexual	2	Yes	Yes	No	No		Pooled samples			Negative
F	Netherlands	Netherlands	Netherlands	2013-09-16	Heterosexual	2	Yes	Yes	No	No		Pooled samples			Negative
M	Netherlands	Netherlands	Netherlands	2011-08-04	Homosexual	4	Yes	No	No	No		Anal			Negative
M	Netherlands	Netherlands	Netherlands	2011-08-04	Homosexual	4	Yes	No	No	No		Anal			Negative
M	Netherlands	Netherlands	Netherlands	2011-08-04	Homosexual	4	Yes	No	No	No		Anal			Negative
M	Netherlands	Netherlands	Netherlands	2011-08-04	Homosexual	4	Yes	No	No	No		Anal			Negative
M	Netherlands	Netherlands	Netherlands	2012-02-08	Homosexual	3	No	No	No	No					Negative
M	Netherlands	Netherlands	Netherlands	2013-04-17	Homosexual	4	Yes	No	No	No					Negative
M	Netherlands Antilles	Netherlands Antilles	Netherlands Antilles	2011-04-04	Heterosexual	3	Yes	No	No	No		Urethral			Negative
M	Netherlands Antilles	Netherlands Antilles	Netherlands Antilles	2011-10-19	Heterosexual	3	No	Yes	No	No		Urethral			Negative
M	Netherlands	Netherlands	Netherlands	2013-12-20	Homosexual	1	No	No	No	No	Urethral;Anal;Oral				Negative
M	Netherlands	Netherlands	Netherlands	2013-12-20	Homosexual	1	No	No	No	No	Urethral;Anal;Oral				Negative
M	Netherlands	Netherlands	Netherlands	2013-12-20	Homosexual	1	No	No	No	No	Urethral;Anal;Oral				Negative
M	Netherlands	Netherlands	Netherlands	2013-12-20	Homosexual	1	No	No	No	No	Urethral;Anal;Oral				Negative
M	Netherlands	Netherlands	Netherlands	2013-12-20	Homosexual	1	No	No	No	No	Urethral;Anal;Oral				Negative
M	Netherlands	Netherlands	Netherlands	2013-12-20	Homosexual	1	No	No	No	No	Urethral;Anal;Oral				Negative
M	Netherlands	Netherlands	Netherlands	2013-12-20	Homosexual	1	No	No	No	No	Urethral;Anal;Oral				Negative
M	Netherlands	Netherlands	Netherlands	2013-12-20	Homosexual	1	No	No	No	No	Urethral;Anal;Oral				Negative
M				2013-11-04	Heterosexual	5	No	Yes	No	No		Urethral			Negative
M				2013-11-04	Heterosexual	5	No	Yes	No	No		Urethral			Negative
F	Netherlands	Netherlands	Netherlands	2011-05-06	Heterosexual	4	Yes	Yes	No	No					Negative
F	Netherlands	Netherlands	Netherlands	2011-10-27	Heterosexual	3	No	No	No	No					Negative
M	Indonesia	Netherlands	Netherlands	2011-12-15	Heterosexual	4	No	No	No	No					Negative
M	Indonesia	Netherlands	Netherlands	2012-07-11	Heterosexual	1	No	No	No	No					Negative
F	Netherlands	Netherlands	Netherlands	2011-06-21	Bisexual	1	Yes	No	No	Yes					Negative
F	Netherlands	Netherlands	Netherlands	2011-09-21	Bisexual	2	Yes	Yes	No	No					Negative
F	Netherlands	Netherlands	Netherlands	2012-04-16	Bisexual	2	Yes	Yes	No	Yes					Negative
M	Netherlands	Netherlands	Netherlands	2012-02-01	Heterosexual	7	No	No	No	No					Negative
M	Netherlands	Netherlands	Netherlands	2012-04-23	Heterosexual	7	No	Yes	No	No		Urethral			Negative
M	Netherlands	Netherlands	Netherlands	2012-04-23	Heterosexual	7	No	Yes	No	No		Urethral			Negative
M	Netherlands	Netherlands	Netherlands	2012-04-23	Heterosexual	7	No	Yes	No	No		Urethral			Negative
M	Netherlands	Netherlands	Netherlands	2012-09-03	Heterosexual	3	No	No	No	No					Negative
M	Netherlands	Netherlands	Netherlands	2013-02-21	Heterosexual	3	No	Yes	No	No					Negative
F	Netherlands	Netherlands	Netherlands	2011-02-03	Heterosexual	2	Yes	Yes	No	No		Pooled samples			Negative
F	Netherlands	Netherlands	Netherlands	2011-10-19	Heterosexual	3	No	Yes	No	No		Oral			Negative
F	Netherlands	Netherlands	Netherlands	2011-03-22	Heterosexual	4	No	No	No	Yes					Negative
F	Netherlands	Netherlands	Netherlands	2012-03-21	Heterosexual	2	No	No	No	No					Negative
F	Netherlands	Netherlands	Netherlands	2011-06-23	Heterosexual	500	Yes	Yes	Yes	No					Negative
F	Netherlands	Netherlands	Netherlands	2011-06-23	Heterosexual	500	Yes	Yes	Yes	No					Negative
F	Netherlands	Netherlands	Netherlands	2011-06-23	Heterosexual	500	Yes	Yes	Yes	No					Negative
F	Netherlands	Netherlands	Netherlands	2011-08-31	Heterosexual	1	No	No	No	No					Negative
F	Netherlands	Netherlands	Netherlands	2012-06-19	Heterosexual	3	No	No	No	No					Negative
F	Netherlands	Netherlands	Netherlands	2011-03-16	Heterosexual	4	No	No	No	Yes					Negative
F	Netherlands	Netherlands	Netherlands	2011-12-07	Heterosexual	3	No	No	No	Yes					Negative
M	Netherlands	Netherlands	Netherlands	2011-09-20	Heterosexual	3	Yes	Unknown	No	No		Urethral			Negative
M	Netherlands	Netherlands	Netherlands	2011-09-20	Heterosexual	3	Yes	Unknown	No	No		Urethral			Negative
M	Netherlands	Netherlands	Netherlands	2011-09-20	Heterosexual	3	Yes	Unknown	No	No		Urethral			Negative
M	Netherlands	Netherlands	Netherlands	2011-11-29						No					Negative
M	Netherlands	Netherlands	Netherlands	2013-04-04	Heterosexual	8	Yes	No	No	No					Negative
M	Netherlands	Netherlands	Netherlands	2013-12-12	Heterosexual	2	Yes	No	No	No					Negative
F	China	China	Germany	2011-10-14	Heterosexual	4	Yes	Yes	No	No		Vaginal			Negative
F	China	China	Germany	2011-10-14	Heterosexual	4	Yes	Yes	No	No		Vaginal			Negative
F	China	China	Germany	2011-10-14	Heterosexual	4	Yes	Yes	No	No		Vaginal			Negative
F	China	China	Germany	2012-10-17	Heterosexual	2	Yes	No	No	No					Negative
M	Netherlands	Suriname	Netherlands	2011-08-23	Heterosexual	2	No	Yes	No	No		Urethral			Negative
M	Netherlands	Suriname	Netherlands	2012-08-02	Heterosexual	2	No	Yes	Yes	No		Urethral			Negative
M	Netherlands	Suriname	Netherlands	2012-08-02	Heterosexual	2	No	Yes	Yes	No		Urethral			Negative
F	Netherlands	Netherlands	Netherlands	2011-04-05	Heterosexual	2	No	Yes	No	No		Vaginal			Negative
F	Netherlands	Netherlands	Netherlands	2011-08-12	Bisexual	3	Yes	No	Yes	Yes					Negative
M	Netherlands	Netherlands	Netherlands	2012-10-24	Heterosexual	3	No	No	No	Yes					Negative
M	Netherlands	Netherlands	Netherlands	2013-05-01	Heterosexual	3	Yes	No	No	Yes					Negative
F	Netherlands	Netherlands	Netherlands	2011-03-14	Heterosexual	1	No	No	Yes	No		Urethral			Negative
F	Netherlands	Netherlands	Netherlands	2011-03-14	Heterosexual	1	No	No	Yes	No		Urethral			Negative
F	Netherlands	Netherlands	Netherlands	2011-03-14	Heterosexual	1	No	No	Yes	No		Urethral			Negative
M	Netherlands	Netherlands	Netherlands	2013-04-10	Homosexual	1	Yes	No	No	Yes					Negative
M	Netherlands	Netherlands	Netherlands	2013-07-04	Homosexual	2	Yes	No	Yes	No					Negative
F	Netherlands	Netherlands	Netherlands	2011-06-16	Heterosexual	3	No	No	No	No					Negative
F	Netherlands	Netherlands	Netherlands	2013-07-30	Heterosexual	1	No	No	No	No		Vaginal			Negative
F	Netherlands	Netherlands	Netherlands	2013-12-18	Heterosexual	4	No	No	No	No					Negative
M	Dominicaanse Republiek	Netherlands Antilles	Netherlands Antilles	2011-10-10	Heterosexual	2	Yes	Yes	No	No					Negative
M	Dominicaanse Republiek	Netherlands Antilles	Netherlands Antilles	2013-12-23	Heterosexual	2	Yes	No	No	No					Negative
F	Netherlands	Netherlands	Netherlands	2011-04-14	Heterosexual	2	No	No	No	No					Negative
F	Netherlands	Netherlands	Netherlands	2012-03-09	Heterosexual	1	No	Yes	No	Yes					Negative
F	Netherlands	Netherlands	Netherlands	2013-10-28	Heterosexual	2	No	No	No	Yes					Negative
M	Netherlands	Netherlands	Netherlands	2012-05-08	Heterosexual	1	No	No	No	No					Negative
M	Netherlands	Netherlands	Netherlands	2012-10-18	Heterosexual	1	No	No	No	No					Negative
F	Netherlands	Netherlands	Netherlands	2012-02-14	Heterosexual	2	Yes	No	No	No					Negative
F	Netherlands	Netherlands	Netherlands	2013-01-14	Heterosexual	2	No	No	No	Yes					Negative
F	Netherlands	Netherlands	Netherlands	2013-06-24	Heterosexual	2	No	Yes	No	Yes					Negative
M	Netherlands	Netherlands	Netherlands	2013-03-13	Heterosexual	1	No	Yes	No	No					Negative
M	Netherlands	Netherlands	Netherlands	2013-05-07	Heterosexual	1	No	Yes	No	No					Negative
M	Netherlands	Netherlands	Netherlands	2013-05-07	Heterosexual	1	No	Yes	No	No					Negative
M	Netherlands	Netherlands	Netherlands	2012-09-20	Homosexual	3	Yes	No	No	No					Negative
M	Netherlands	Netherlands	Netherlands	2012-12-14	Homosexual	3	Yes	Yes	No	Yes					Negative
M	Netherlands	Netherlands	Netherlands	2012-10-16	Homosexual	5	Yes	No	No	No	Oral				Negative
M	Netherlands	Netherlands	Netherlands	2012-10-16	Homosexual	5	Yes	No	No	No	Oral				Negative
F	Netherlands	Netherlands	Netherlands	2012-10-09	Heterosexual	1	Yes	Yes	No	No					Negative
F	Netherlands	Netherlands	Netherlands	2012-10-09	Heterosexual	1	Yes	Yes	No	No					Negative
F	Netherlands	Netherlands	Netherlands	2012-10-09	Heterosexual	1	Yes	Yes	No	No					Negative
F	Netherlands	Netherlands	Netherlands	2013-10-08	Heterosexual	1	No	No	No	No		Vaginal			Negative
F	Netherlands	Netherlands	Netherlands	2013-10-08	Heterosexual	1	No	No	No	No		Vaginal			Negative
F	Netherlands	Netherlands	Netherlands	2013-11-14	Heterosexual	1	No	Yes	No	No					Negative
M	Netherlands	Netherlands	Netherlands	2012-02-21	Homosexual	4	Yes	No	Yes	Yes					Negative
M	Netherlands	Netherlands	Netherlands	2012-05-29						Yes					Negative
M	Netherlands	Netherlands	Netherlands	2011-04-14	Heterosexual	2	Unknown	Yes	No	No		Urethral			Negative
M	Netherlands	Netherlands	Netherlands	2011-08-31	Heterosexual	1	No	No	No	No		Urethral			Negative
M	Netherlands	Netherlands	Netherlands	2013-06-25	Heterosexual	1	No	No	No	No		Urethral			Negative
M	Netherlands	Netherlands	Netherlands	2013-08-06	Heterosexual	0	No	No	No	No					Negative
M	Netherlands	Netherlands	Netherlands	2013-11-27	Heterosexual	1	No	No	No	No					Negative
F	Netherlands	Netherlands	Netherlands	2011-02-15	Heterosexual	4	Yes	Yes	No	Yes					Negative
F	Netherlands	Netherlands	Netherlands	2011-12-20	Heterosexual	3	No	Yes	No	No					Negative
F	Netherlands	Netherlands	Netherlands	2012-10-26	Heterosexual	2	No	No	No	No					Negative
F	Netherlands	Netherlands	Netherlands	2013-11-29	Heterosexual	5	No	Yes	No	No					Negative
F	Netherlands	Netherlands	Netherlands	2011-02-22	Heterosexual	1	No	Yes	No	Yes					Negative
F	Netherlands	Netherlands	Netherlands	2012-08-24	Heterosexual	2	No	No	No	No					Negative
F	Netherlands	Netherlands	Netherlands	2011-08-05	Heterosexual	2	Yes	No	No	No					Negative
F	Netherlands	Netherlands	Netherlands	2012-08-31	Heterosexual	5	Yes	No	No	No					Negative
F	Netherlands	Netherlands	Netherlands	2011-09-20	Heterosexual	2	Yes	No	No	Yes					Negative
F	Netherlands	Netherlands	Netherlands	2012-08-31	Heterosexual	1	No	No	Yes	Yes					Negative
M	Norway	Netherlands	Netherlands	2011-10-06	Heterosexual	4	Yes	Yes	No	Yes					Negative
M	Norway	Netherlands	Netherlands	2013-02-20	Heterosexual	4	Yes	No	No	No		Urethral			Negative
M	Norway	Netherlands	Netherlands	2013-04-23	Heterosexual	3	Yes	No	No	Yes					Negative
M	Norway	Netherlands	Netherlands	2013-09-17						No					Negative
F	Kenya	Kenya	Kenya	2012-06-01	Heterosexual	2	No	No	No	Yes					Negative
F	Kenya	Kenya	Kenya	2012-11-09						Yes					Negative
F	Netherlands	Netherlands	Netherlands	2011-03-08	Heterosexual	0	No	No	No	No					Negative
F	Netherlands	Netherlands	Netherlands	2012-07-05	Heterosexual	1	No	No	No	No		Vaginal			Negative
M	Netherlands	Netherlands	Netherlands	2013-08-01	Bisexual	4	Yes	No	No	No					Negative
M	Netherlands	Netherlands	Netherlands	2013-11-25	Bisexual	3	Yes	No	Yes	No					Negative
M	Netherlands	Netherlands	Netherlands	2012-01-05	Homosexual	2	Yes	No	No	No	Urethral;Anal;Oral				Negative
M	Netherlands	Netherlands	Netherlands	2012-01-05	Homosexual	2	Yes	No	No	No	Urethral;Anal;Oral				Negative
M	Netherlands	Netherlands	Netherlands	2012-01-05	Homosexual	2	Yes	No	No	No	Urethral;Anal;Oral				Negative
M	Netherlands	Netherlands	Netherlands	2012-01-05	Homosexual	2	Yes	No	No	No	Urethral;Anal;Oral				Negative
M	Netherlands	Netherlands	Netherlands	2012-01-05	Homosexual	2	Yes	No	No	No	Urethral;Anal;Oral				Negative
M	Netherlands	Netherlands	Netherlands	2012-01-05	Homosexual	2	Yes	No	No	No	Urethral;Anal;Oral				Negative
M	Netherlands	Netherlands	Netherlands	2011-07-26	Heterosexual	7	Yes	Yes	No	No					Negative
M	Netherlands	Netherlands	Netherlands	2013-10-03	Heterosexual	3	No	Yes	No	No		Urethral			Negative
M	Netherlands	Netherlands	Netherlands	2013-10-03	Heterosexual	3	No	Yes	No	No		Urethral			Negative
M	Netherlands	Netherlands	Netherlands	2012-08-16	Heterosexual	6	Yes	No	No	No					Negative
M	Netherlands	Netherlands	Netherlands	2013-12-19	Heterosexual	10	No	No	No	No					Negative
M	Netherlands	Netherlands	Colombia	2011-01-03	Homosexual	10	Yes	No	No	Yes					Negative
M	Netherlands	Netherlands	Colombia	2012-10-12	Homosexual	10	Yes	No	No	Yes					Negative
F	Netherlands	Netherlands	Netherlands	2012-08-21	Heterosexual	1	No	Yes	No	Yes					Negative
F	Netherlands	Netherlands	Netherlands	2012-08-21	Heterosexual	1	No	Yes	No	Yes					Negative
F	Netherlands	Netherlands	Netherlands	2011-05-04	Heterosexual	1	No	No	Yes	No		Vaginal			Negative
F	Netherlands	Netherlands	Netherlands	2012-06-22	Heterosexual	1	Yes	No	No	Yes					Negative
F	Netherlands	Netherlands	Netherlands	2012-01-12	Heterosexual	2	Yes	No	No	No					Negative
F	Netherlands	Netherlands	Netherlands	2012-08-30	Heterosexual	3	No	No	No	No					Negative
F	Netherlands	Netherlands	Netherlands	2011-07-20	Heterosexual	2	Yes	No	Yes	No		Vaginal			Negative
F	Netherlands	Netherlands	Netherlands	2011-07-20	Heterosexual	2	Yes	No	Yes	No		Vaginal			Negative
F	Netherlands	Netherlands	Netherlands	2011-08-30	Heterosexual	2	No	Yes	No	Yes					Negative
F	Netherlands	Netherlands	Netherlands	2012-10-15	Heterosexual	5	No	No	No	Yes					Negative
F	Netherlands	Indonesia	Netherlands	2011-05-10	Heterosexual	3	Yes	No	No	Yes					Negative
F	Netherlands	Indonesia	Netherlands	2011-07-06						No					Negative
F	Netherlands	Netherlands	Netherlands	2011-01-17	Homosexual		No	No	No	No					Negative
F	Netherlands	Netherlands	Netherlands	2011-03-25						Yes					Negative
M	Netherlands	Netherlands	Netherlands	2011-09-22	Heterosexual	3	Yes	No	No	Yes					Negative
M	Netherlands	Netherlands	Netherlands	2012-09-18	Bisexual	4	Yes	No	No	Yes					Negative
M	Turkey	Turkey	Netherlands	2011-01-20	Heterosexual	4	Yes	Yes	No	Yes					Negative
M	Turkey	Turkey	Netherlands	2012-01-20	Heterosexual	4	Yes	Yes	No	Yes					Negative
F	Netherlands	Netherlands	Netherlands	2011-03-18	Heterosexual	3	Yes	Yes	Yes	No		Cervical;Pooled samples			Negative
F	Netherlands	Netherlands	Netherlands	2011-03-18	Heterosexual	3	Yes	Yes	Yes	No		Cervical;Pooled samples			Negative
M	Suriname	Suriname	Suriname	2012-02-09	Homosexual	2	Yes	Yes	Yes	No	Anal				Negative
M	Suriname	Suriname	Suriname	2012-02-09	Homosexual	2	Yes	Yes	Yes	No	Anal				Negative
M	Suriname	Suriname	Suriname	2012-02-09	Homosexual	2	Yes	Yes	Yes	No	Anal				Negative
M	Suriname	Suriname	Suriname	2012-02-09	Homosexual	2	Yes	Yes	Yes	No	Anal				Negative
M	Suriname	Suriname	Suriname	2012-05-10	Homosexual	2	Yes	Yes	Yes	No		Anal			Negative
M	Suriname	Suriname	Suriname	2012-05-10	Homosexual	2	Yes	Yes	Yes	No		Anal			Negative
M	Suriname	Suriname	Suriname	2012-05-10	Homosexual	2	Yes	Yes	Yes	No		Anal			Negative
M	Suriname	Suriname	Suriname	2012-05-10	Homosexual	2	Yes	Yes	Yes	No		Anal			Negative
F	Netherlands	Netherlands	Netherlands	2011-01-25	Heterosexual	3	No	No	No	No					Negative
F	Netherlands	Netherlands	Netherlands	2012-09-06	Heterosexual	5	Yes	No	No	No					Negative
F	Netherlands	Netherlands	Netherlands	2011-03-31	Heterosexual	2	No	Yes	No	No					Negative
F	Netherlands	Netherlands	Netherlands	2013-09-09	Heterosexual	5	No	No	No	No					Negative
F	Roemenie	Roemenie	Roemenie	2011-01-24	Heterosexual		Yes	No	No	Yes					Negative
F	Roemenie	Roemenie	Roemenie	2011-06-06	Heterosexual		Yes	No	No	No					Negative
F	Roemenie	Roemenie	Roemenie	2011-01-28	Heterosexual		Yes	Yes	No	Yes					Negative
F	Roemenie	Roemenie	Roemenie	2011-07-22	Heterosexual		Yes	Yes	No	Yes					Negative
F	Netherlands	Netherlands	Netherlands	2011-10-24	Heterosexual	1	No	No	No	No		Vaginal			Negative
F	Netherlands	Netherlands	Netherlands	2012-04-16	Heterosexual	1	No	No	No	Yes					Negative
F	Netherlands	Netherlands	Netherlands	2012-12-03	Heterosexual	1	No	No	No	Yes					Negative
M	Netherlands	Netherlands	Netherlands	2011-10-27	Homosexual	40	Yes	No	No	No					Negative
M	Netherlands	Netherlands	Netherlands	2012-08-14	Homosexual	15	No	No	No	No					Negative
M	Netherlands	Netherlands	Netherlands	2012-10-02	Homosexual	21	No	Yes	No	No					Negative
M	Netherlands	Netherlands	Netherlands	2012-12-11	Homosexual	30	No	No	No	No					Negative
M	Netherlands	Netherlands	Netherlands	2013-03-05	Homosexual	5	No	Yes	No	No					Negative
M	Netherlands	Netherlands	Netherlands	2013-03-05	Homosexual	5	No	Yes	No	No					Negative
M	Netherlands	Netherlands	Netherlands	2013-08-27	Homosexual	8	Yes	Yes	No	No					Negative
F	Maleisie	Netherlands	Netherlands	2013-07-16	Bisexual	4	Yes	Yes	No	No					Negative
F	Maleisie	Netherlands	Netherlands	2013-07-16	Bisexual	4	Yes	Yes	No	No					Negative
M	Netherlands	Netherlands	Netherlands	2011-04-27	Heterosexual	4	No	Yes	Yes	No		Urethral			Negative
M	Netherlands	Netherlands	Netherlands	2011-08-31	Heterosexual	4	No	Yes	No	No					Negative
M	Netherlands	Netherlands	Netherlands	2012-03-23	Homosexual	4	Yes	No	No	No					Negative
M	Netherlands	Netherlands	Netherlands	2012-12-27	Homosexual	3	Yes	No	No	No					Negative
M	Netherlands	Netherlands	Netherlands	2011-05-19	Heterosexual	2	No	No	No	No					Negative
M	Netherlands	Netherlands	Netherlands	2012-01-30	Heterosexual	4	Yes	No	No	Yes					Negative
F	Netherlands	Netherlands	Brasil	2011-01-03	Heterosexual	2	No	No	No	No					Negative
F	Netherlands	Netherlands	Brasil	2012-04-16	Heterosexual	1	No	Yes	No	No		Vaginal			Negative
F	Netherlands	Netherlands	Brasil	2012-04-16	Heterosexual	1	No	Yes	No	No		Vaginal			Negative
F	Netherlands	Netherlands	Brasil	2012-04-16	Heterosexual	1	No	Yes	No	No		Vaginal			Negative
F	Netherlands	Netherlands	Brasil	2012-09-24	Heterosexual	1	No	No	No	No					Negative
F	Netherlands	Netherlands	Brasil	2013-09-13	Heterosexual	2	No	No	No	No					Negative
F	Netherlands	Netherlands	Netherlands	2011-08-23	Heterosexual	2	Yes	Yes	No	No		Vaginal			Negative
F	Netherlands	Netherlands	Netherlands	2011-11-08	Heterosexual	1	Yes	No	No	Yes					Negative
F				2011-03-10	Heterosexual		Yes	No	No	No					Negative
F				2011-12-05	Heterosexual		Yes	No	No	No					Negative
F				2012-04-24	Heterosexual		Yes	No	No	No					Negative
M	Netherlands	Netherlands	Netherlands	2012-12-10	Heterosexual		Yes	No	Unknown	No					Negative
M	Netherlands	Netherlands	Netherlands	2013-09-30	Heterosexual		Yes	No	No	Yes					Negative
F	Netherlands	Netherlands	Netherlands	2011-03-29	Heterosexual	2	Yes	No	No	Yes					Negative
F	Netherlands	Netherlands	Netherlands	2011-12-06	Heterosexual	2	Yes	No	No	Yes					Negative
M	Netherlands	Netherlands	Netherlands	2011-08-29	Homosexual	4	Yes	No	No	No					Negative
M	Netherlands	Netherlands	Netherlands	2012-04-27	Homosexual	5	Yes	Yes	No	No					Negative
M	Netherlands	Netherlands	Netherlands	2012-10-25	Homosexual	4	Yes	No	Yes	No					Negative
M	Netherlands	Netherlands	Netherlands	2013-06-26	Homosexual	3	Yes	Yes	No	No					Negative
M	Italy	Italy	Netherlands	2013-02-21	Homosexual	3	Yes	Yes	No	No	Urethral;Oral				Negative
M	Italy	Italy	Netherlands	2013-02-21	Homosexual	3	Yes	Yes	No	No	Urethral;Oral				Negative
M	Italy	Italy	Netherlands	2013-02-21	Homosexual	3	Yes	Yes	No	No	Urethral;Oral				Negative
M	Spain	Netherlands	Netherlands	2012-11-12	Heterosexual	5	No	Yes	No	No		Urethral			Negative
M	Spain	Netherlands	Netherlands	2012-11-12	Heterosexual	5	No	Yes	No	No		Urethral			Negative
F	Netherlands	Netherlands	Spain	2011-02-23	Heterosexual	1	No	No	No	No	Vaginal				Negative
F	Netherlands	Netherlands	Spain	2012-12-07	Heterosexual	1	No	No	No	Yes					Negative
F	Netherlands	Netherlands	Netherlands	2011-05-16	Heterosexual	0	No	No	Yes	No					Negative
F	Netherlands	Netherlands	Netherlands	2012-02-24	Heterosexual	1	No	No	No	No					Negative
F	Netherlands	Netherlands	Netherlands	2013-03-05	Heterosexual	4	No	No	No	No					Negative
F	Netherlands	Netherlands	Netherlands	2013-10-01	Heterosexual	4	No	No	Yes	No					Negative
F	Netherlands	Netherlands	Netherlands	2011-02-07	Heterosexual	1	No	No	No	Yes					Negative
F	Netherlands	Netherlands	Netherlands	2012-09-03	Heterosexual	1	No	No	No	Yes					Negative
F	Netherlands	Netherlands	Netherlands	2013-12-19	Heterosexual	3	No	No	No	No		Anal;Vaginal			Negative
F	Netherlands	Netherlands	Netherlands	2013-12-19	Heterosexual	3	No	No	No	No		Anal;Vaginal			Negative
F	Netherlands	Netherlands	Netherlands	2013-12-19	Heterosexual	3	No	No	No	No		Anal;Vaginal			Negative
F	Netherlands	Netherlands	Netherlands	2013-12-19	Heterosexual	3	No	No	No	No		Anal;Vaginal			Negative
F	Netherlands	Netherlands	Netherlands	2013-12-19	Heterosexual	3	No	No	No	No		Anal;Vaginal			Negative
M	Netherlands	Netherlands	Netherlands	2011-04-28	Heterosexual	20	Yes	Yes	Yes	No		Urethral			Negative
M	Netherlands	Netherlands	Netherlands	2011-12-13	Heterosexual	30	Yes	No	Yes	No					Negative
F	Netherlands	Netherlands	Netherlands	2011-06-24	Heterosexual	1	Yes	No	No	Yes					Negative
F	Netherlands	Netherlands	Netherlands	2011-11-11	Heterosexual	2	Yes	Yes	No	Yes					Negative
F	Netherlands	Netherlands	Netherlands	2012-03-01	Heterosexual	5	Yes	No	No	Yes					Negative
F	Netherlands	Netherlands	Netherlands	2012-05-11	Heterosexual	5	No	Yes	No	Yes					Negative
F	Netherlands	Netherlands	Netherlands	2012-09-06	Heterosexual	5	No	No	No	Yes					Negative
F	Netherlands	Netherlands	Netherlands	2012-11-02	Heterosexual	7	No	Yes	No	Yes					Negative
F	Netherlands	Netherlands	Netherlands	2013-01-10						Yes					Negative
F	Netherlands	Netherlands	Netherlands	2013-03-28	Heterosexual	2	Yes	Yes	No	Yes					Negative
F	Netherlands	Netherlands	Netherlands	2013-05-30	Heterosexual	3	Yes	No	No	Yes					Negative
F	Netherlands	Netherlands	Netherlands	2013-11-14	Heterosexual	2	Yes	No	No	Yes					Negative
F	Netherlands	Netherlands	Netherlands	2012-02-29	Heterosexual	3	No	No	No	Yes					Negative
F	Netherlands	Netherlands	Netherlands	2013-02-05	Heterosexual	2	Yes	No	No	Yes					Negative
M	Netherlands	Netherlands	Netherlands	2011-08-01	Heterosexual	3	Yes	No	No	Yes					Negative
M	Netherlands	Netherlands	Netherlands	2013-07-19	Heterosexual	2	No	No	No	Yes					Negative
F	Netherlands	Netherlands	Netherlands	2011-08-30	Heterosexual	3	No	No	No	No					Negative
F	Netherlands	Netherlands	Netherlands	2013-07-02	Heterosexual	2	No	No	No	No					Negative
M	Netherlands	Netherlands	Netherlands	2013-02-28	Heterosexual	2	No	No	No	No					Negative
M	Netherlands	Netherlands	Netherlands	2013-10-14	Heterosexual	2	No	No	No	No					Negative
F	Slowakije	Netherlands	Netherlands	2012-02-01	Heterosexual	2	No	Yes	No	No		Vaginal			Negative
F	Slowakije	Netherlands	Netherlands	2013-02-20	Heterosexual		No	Yes	No	No					Negative
F	Netherlands	Netherlands	Netherlands	2012-11-07	Heterosexual	5	No	Yes	No	No		Vaginal			Negative
F	Netherlands	Netherlands	Netherlands	2013-01-29	Heterosexual	3	No	Yes	No	No					Negative
M	Turkey	Turkey	Netherlands	2011-11-28	Heterosexual	3	Yes	Yes	No	No		Urethral			Negative
M	Turkey	Turkey	Netherlands	2011-11-28	Heterosexual	3	Yes	Yes	No	No		Urethral			Negative
F	Oostenrijk	Netherlands	Netherlands	2012-06-11	Heterosexual	5	No	No	No	Yes					Negative
F	Oostenrijk	Netherlands	Netherlands	2012-10-08	Heterosexual	5	No	No	Yes	No					Negative
F	Oostenrijk	Netherlands	Netherlands	2013-08-09	Heterosexual	3	No	No	No	Yes					Negative
F	Oostenrijk	Netherlands	Netherlands	2013-11-18	Heterosexual	2	No	No	No	No					Negative
F	Netherlands	Netherlands	Netherlands	2011-07-15	Heterosexual	2	No	No	No	No					Negative
F	Netherlands	Netherlands	Netherlands	2012-05-08	Heterosexual	3	No	No	No	No					Negative
F	Netherlands	Netherlands	Netherlands	2011-05-26	Heterosexual	3	No	No	No	Yes					Negative
F	Netherlands	Netherlands	Netherlands	2012-01-16	Heterosexual	4	No	No	No	Yes					Negative
F	Netherlands	Netherlands	Netherlands	2012-06-07	Heterosexual	2	No	Yes	No	No					Negative
M	Netherlands	Netherlands	Netherlands	2011-09-22	Homosexual	6	Yes	No	No	No					Negative
M	Netherlands	Netherlands	Netherlands	2012-06-29	Homosexual	6	No	No	No	Yes					Negative
M	Netherlands	Netherlands	Netherlands	2013-06-10	Homosexual	6	Yes	No	No	Yes					Negative
M	Netherlands	Netherlands	Netherlands	2011-03-01	Heterosexual	2	Yes	No	No	Yes					Negative
M	Netherlands	Netherlands	Netherlands	2013-02-15	Heterosexual	3	No	Yes	No	Yes					Negative
M	Netherlands	Netherlands	Netherlands	2011-04-19	Heterosexual	6	Yes	No	No	No					Negative
M	Netherlands	Netherlands	Netherlands	2011-09-06	Heterosexual	6	Yes	No	No	Yes					Negative
M	Netherlands	Netherlands	Netherlands	2012-04-18	Heterosexual	6	No	Yes	No	No		Urethral			Negative
M	Netherlands	Netherlands	Netherlands	2011-04-15	Homosexual	9	Yes	No	No	No		Urethral;Anal			Negative
M	Netherlands	Netherlands	Netherlands	2011-04-15	Homosexual	9	Yes	No	No	No		Urethral;Anal			Negative
M	Netherlands	Netherlands	Netherlands	2011-04-15	Homosexual	9	Yes	No	No	No		Urethral;Anal			Negative
M	Netherlands	Netherlands	Netherlands	2011-04-15	Homosexual	9	Yes	No	No	No		Urethral;Anal			Negative
M	Netherlands	Netherlands	Netherlands	2011-04-15	Homosexual	9	Yes	No	No	No		Urethral;Anal			Negative
M	Netherlands	Netherlands	Netherlands	2011-04-15	Homosexual	9	Yes	No	No	No		Urethral;Anal			Negative
M	Netherlands	Netherlands	Netherlands	2011-09-16	Homosexual	4	Yes	No	No	No	Oral				Negative
M	Netherlands	Netherlands	Netherlands	2011-09-16	Homosexual	4	Yes	No	No	No	Oral				Negative
M	Netherlands	Netherlands	Netherlands	2011-09-16	Homosexual	4	Yes	No	No	No	Oral				Negative
M	Netherlands	Netherlands	Netherlands	2011-09-16	Homosexual	4	Yes	No	No	No	Oral				Negative
M	Netherlands	Netherlands	Netherlands	2011-09-16	Homosexual	4	Yes	No	No	No	Oral				Negative
M	Netherlands	Netherlands	Netherlands	2011-09-16	Homosexual	4	Yes	No	No	No	Oral				Negative
M	Netherlands	Netherlands	Netherlands	2012-07-17	Homosexual	8	Yes	Yes	No	No					Positive
M	Netherlands	Netherlands	Netherlands	2012-07-17	Homosexual	8	Yes	Yes	No	No					Positive
M	Netherlands	Netherlands	Netherlands	2012-07-17	Homosexual	8	Yes	Yes	No	No					Positive
M	Netherlands	Netherlands	Netherlands	2012-07-17	Homosexual	8	Yes	Yes	No	No					Positive
M	Netherlands	Netherlands	Netherlands	2012-07-17	Homosexual	8	Yes	Yes	No	No					Positive
M	Netherlands	Netherlands	Netherlands	2012-07-17	Homosexual	8	Yes	Yes	No	No					Positive
F	Netherlands	Netherlands	Netherlands	2012-07-23	Heterosexual	4	No	Yes	No	No					Negative
F	Netherlands	Netherlands	Netherlands	2013-04-10	Heterosexual	2	No	No	Yes	No					Negative
F	Netherlands	Netherlands	Netherlands	2011-06-01	Heterosexual	3	No	No	Yes	No					Negative
F	Netherlands	Netherlands	Netherlands	2011-08-04	Heterosexual	6	Yes	No	Yes	No					Negative
F	Netherlands Antilles	Netherlands Antilles	Netherlands	2012-11-30	Heterosexual	2	Yes	Yes	No	Yes					Negative
F	Netherlands Antilles	Netherlands Antilles	Netherlands	2013-11-08	Heterosexual	1	Yes	Yes	No	Yes					Negative
F	Netherlands	Netherlands	Netherlands	2012-01-12	Heterosexual	1	No	Yes	No	No					Negative
F	Netherlands	Netherlands	Netherlands	2012-05-31	Heterosexual	2	No	Yes	Yes	No					Negative
F	Netherlands	Netherlands	Netherlands	2012-08-03	Heterosexual	4	Yes	Yes	Yes	No		Anal			Negative
F	Netherlands	Netherlands	Netherlands	2012-08-03	Heterosexual	4	Yes	Yes	Yes	No		Anal			Negative
F	Netherlands	Netherlands	Netherlands	2012-10-26	Heterosexual	2	Yes	Yes	No	Yes					Negative
F	Netherlands	Netherlands	Netherlands	2011-06-07	Heterosexual	2	No	No	Yes	No		Vaginal			Negative
F	Netherlands	Netherlands	Netherlands	2013-03-12	Heterosexual	1	Yes	No	No	No		Vaginal			Negative
F	Netherlands	Netherlands	Netherlands	2013-03-12	Heterosexual	1	Yes	No	No	No		Vaginal			Negative
F	Netherlands	Netherlands	Netherlands	2013-03-12	Heterosexual	1	Yes	No	No	No		Vaginal			Negative
F	Netherlands	Netherlands	Netherlands	2013-03-12	Heterosexual	1	Yes	No	No	No		Vaginal			Negative
F	Netherlands	Netherlands	Netherlands	2011-01-10	Heterosexual	1	No	No	No	No					Negative
F	Netherlands	Netherlands	Netherlands	2012-10-31	Heterosexual	2	No	No	No	No					Negative
M	Netherlands	Suriname	Netherlands	2011-08-25	Heterosexual	3	No	Yes	No	No					Negative
M	Netherlands	Suriname	Netherlands	2012-09-20	Heterosexual	5	No	Yes	No	No					Negative
M	Netherlands	Netherlands	Netherlands	2011-01-31	Heterosexual	4	No	No	No	No		Urethral			Negative
M	Netherlands	Netherlands	Netherlands	2011-01-31	Heterosexual	4	No	No	No	No		Urethral			Negative
M	Netherlands	Netherlands	Netherlands	2011-01-31	Heterosexual	4	No	No	No	No		Urethral			Negative
M	Netherlands	Netherlands	Netherlands	2012-02-22	Heterosexual	4	Yes	Yes	No	No		Urethral			Negative
M	Netherlands	Netherlands	Netherlands	2012-02-22	Heterosexual	4	Yes	Yes	No	No		Urethral			Negative
F	Netherlands	Netherlands	Netherlands	2011-02-18	Heterosexual	2	Yes	No	No	Yes					Negative
F	Netherlands	Netherlands	Netherlands	2012-04-12	Heterosexual	3	No	No	No	Yes					Negative
F	Netherlands	Netherlands	Netherlands	2012-11-12	Heterosexual	2	Yes	Yes	No	No		Pooled samples			Negative
F	Netherlands	Netherlands	Netherlands	2012-11-12	Heterosexual	2	Yes	Yes	No	No		Pooled samples			Negative
M	Netherlands	Netherlands	Netherlands	2012-06-06	Homosexual	15	No	No	No	Yes					Negative
M	Netherlands	Netherlands	Netherlands	2012-11-05	Homosexual	5	Yes	Yes	No	No	Anal				Negative
M	Netherlands	Netherlands	Netherlands	2012-11-05	Homosexual	5	Yes	Yes	No	No	Anal				Negative
M	Netherlands	Netherlands	Netherlands	2013-11-04	Homosexual		Yes	Yes	Yes	Yes					Negative
F	Netherlands	Netherlands	Netherlands	2013-11-01	Heterosexual	3	Yes	Yes	No	No		Vaginal			Negative
F	Netherlands	Netherlands	Netherlands	2013-11-01	Heterosexual	3	Yes	Yes	No	No		Vaginal			Negative
F	Netherlands	Netherlands	Netherlands	2012-01-10	Heterosexual	4	Yes	No	No	No					Negative
F	Netherlands	Netherlands	Netherlands	2013-07-17	Heterosexual	5	No	No	No	No					Negative
M	Netherlands	Netherlands	Netherlands	2011-04-18	Heterosexual	1	No	No	No	No					Negative
M	Netherlands	Netherlands	Netherlands	2012-05-03	Heterosexual	1	No	No	No	No					Negative
F	Netherlands	Netherlands	Netherlands	2012-05-22	Heterosexual	2	Unknown	No	No	No		Vaginal			Negative
F	Netherlands	Netherlands	Netherlands	2012-05-30						Yes					Negative
M	Netherlands	Indonesia	Netherlands	2012-01-03	Heterosexual	1	No	No	No	No					Negative
M	Netherlands	Indonesia	Netherlands	2012-01-03	Heterosexual	1	No	No	No	No					Negative
M	Netherlands	Indonesia	Netherlands	2013-06-27	Heterosexual	1	No	Yes	Yes	No					Negative
F	Netherlands	Netherlands	Netherlands	2012-02-10	Heterosexual	3	No	No	No	Yes					Negative
F	Netherlands	Netherlands	Netherlands	2012-05-15	Heterosexual	3	No	No	No	No		Vaginal			Negative
F	Netherlands	Netherlands	Netherlands	2012-05-15	Heterosexual	3	No	No	No	No		Vaginal			Negative
F	Netherlands	Netherlands	Netherlands	2012-10-05	Heterosexual	3	Yes	No	No	Yes					Negative
F	Netherlands	Netherlands	Netherlands	2013-03-22	Heterosexual	4	Yes	No	No	Yes					Negative
F	Netherlands	Netherlands	Netherlands	2013-05-30	Heterosexual	2	Yes	No	No	Yes					Negative
F	Netherlands	Netherlands	Netherlands	2013-10-03	Heterosexual	2	Yes	No	No	No	Vaginal	Vaginal			Negative
F	Netherlands	Netherlands	Netherlands	2011-01-14	Heterosexual	2	No	No	No	No		Vaginal			Negative
F	Netherlands	Netherlands	Netherlands	2011-01-14	Heterosexual	2	No	No	No	No		Vaginal			Negative
F	Netherlands	Netherlands	Netherlands	2011-01-14	Heterosexual	2	No	No	No	No		Vaginal			Negative
F	Netherlands	Netherlands	Netherlands	2011-01-14	Heterosexual	2	No	No	No	No		Vaginal			Negative
F	Netherlands	Indonesia	Netherlands	2013-01-30	Heterosexual	1	No	No	No	No		Vaginal			Negative
F	Netherlands	Indonesia	Netherlands	2013-01-30	Heterosexual	1	No	No	No	No		Vaginal			Negative
F	Netherlands	Indonesia	Netherlands	2013-01-30	Heterosexual	1	No	No	No	No		Vaginal			Negative
F	Netherlands	Netherlands	Netherlands	2011-04-12	Heterosexual	1	No	Yes	No	Yes					Negative
F	Netherlands	Netherlands	Netherlands	2013-05-21	Heterosexual	2	Yes	No	No	No					Negative
F	Netherlands	Netherlands	Netherlands	2013-05-21	Heterosexual	1	No	No	No	No					Negative
F	Netherlands	Netherlands	Netherlands	2013-10-11	Heterosexual	2	Yes	No	No	No					Negative
F	Netherlands	Netherlands	Netherlands	2012-01-09	Heterosexual	3	No	Yes	No	Yes					Negative
F	Netherlands	Netherlands	Netherlands	2013-07-01	Heterosexual	3	No	No	No	Yes					Negative
M	Germany	Netherlands	Germany	2011-11-21	Heterosexual	6	Yes	No	No	No					Negative
M	Germany	Netherlands	Germany	2012-10-01	Heterosexual	3	No	Yes	No	No					Negative
M	Germany	Netherlands	Germany	2013-09-24	Heterosexual	5	No	No	No	No					Negative
M	Netherlands	Netherlands	Netherlands	2011-03-31	Bisexual	5	Yes	Yes	No	No					Negative
M	Netherlands	Netherlands	Netherlands	2011-08-15	Homosexual	6	Yes	Yes	No	No					Negative
M	Netherlands	Netherlands	Netherlands	2012-01-03	Homosexual	7	Yes	No	Yes	No					Negative
M	Netherlands	Netherlands	Netherlands	2012-05-07	Homosexual	8	Yes	No	No	No					Negative
M	Netherlands	Netherlands	Netherlands	2013-01-03	Homosexual	20	Yes	No	Yes	No					Negative
M	Netherlands	Netherlands	Netherlands	2013-01-03	Homosexual	20	Yes	No	Yes	No					Negative
M	Netherlands	Netherlands	Netherlands	2013-01-03	Homosexual	20	Yes	No	Yes	No					Negative
M	Netherlands	Netherlands	Netherlands	2013-06-25	Homosexual	11	Yes	Yes	Yes	No	Oral				Negative
M	Netherlands	Netherlands	Netherlands	2013-06-25	Homosexual	11	Yes	Yes	Yes	No	Oral				Negative
M	Netherlands	Netherlands	Netherlands	2013-06-25	Homosexual	11	Yes	Yes	Yes	No	Oral				Negative
M	Netherlands	Netherlands	Netherlands	2013-12-16	Homosexual	8	Yes	No	No	No	Oral				Negative
M	Netherlands	Netherlands	Netherlands	2013-12-16	Homosexual	8	Yes	No	No	No	Oral				Negative
M	Netherlands	Netherlands	Netherlands	2011-07-21	Heterosexual	4	No	No	No	No					Negative
M	Netherlands	Netherlands	Netherlands	2011-11-03	Heterosexual	6	No	No	No	Yes					Negative
M	Netherlands	Netherlands	Netherlands	2012-04-11	Homosexual	2	No	No	No	Yes					Negative
M	Netherlands	Netherlands	Netherlands	2012-12-14	Homosexual	2	Yes	No	No	Yes					Negative
F	Netherlands	Netherlands	Netherlands	2012-08-13	Heterosexual	1	No	No	No	No		Vaginal			Negative
F	Netherlands	Netherlands	Netherlands	2013-02-25	Heterosexual	1	No	No	No	Yes					Negative
M	Netherlands	Netherlands	Netherlands	2011-01-18	Heterosexual	6	No	Unknown	No	No					Negative
M	Netherlands	Netherlands	Netherlands	2011-01-31	Heterosexual	6	No	Yes	No	No					Negative
M	Netherlands	Netherlands	Netherlands	2011-01-31	Heterosexual	6	No	Yes	No	No					Negative
M	Netherlands	Netherlands	Netherlands	2011-01-31	Heterosexual	6	No	Yes	No	No					Negative
M	Netherlands	Netherlands	Netherlands	2011-09-27	Heterosexual	3	No	No	No	No					Negative
M	Netherlands	Netherlands	Netherlands	2012-06-25	Heterosexual	6	No	No	No	No					Negative
F	Vietnam	Vietnam	Netherlands	2011-01-11	Heterosexual	2	Yes	Unknown	No	Yes					Negative
F	Vietnam	Vietnam	Netherlands	2011-04-28	Heterosexual	2	Yes	No	No	No					Negative
M	Netherlands	Netherlands	Netherlands	2011-02-10	Homosexual	10	Yes	No	No	No					Negative
M	Netherlands	Netherlands	Netherlands	2011-06-30	Homosexual	7	Yes	No	No	Yes					Negative
M	Netherlands	Netherlands	Netherlands	2011-11-29	Homosexual	25	Yes	No	No	No	Oral				Negative
M	Netherlands	Netherlands	Netherlands	2013-11-14	Heterosexual	4	No	Yes	No	No		Urethral			Negative
M	Netherlands	Netherlands	Netherlands	2013-11-14	Heterosexual	4	No	Yes	No	No		Urethral			Negative
M	Netherlands	Netherlands	Netherlands	2013-11-14	Heterosexual	4	No	Yes	No	No		Urethral			Negative
F	Netherlands	Netherlands	Netherlands	2011-03-07	Heterosexual	3	Yes	No	Yes	Yes					Negative
F	Netherlands	Netherlands	Netherlands	2011-07-14						No					Negative
F	Netherlands	Netherlands	Netherlands	2012-05-09	Heterosexual	2	Yes	No	No	Yes					Negative
M	Netherlands	Indonesia	Netherlands	2011-11-29	Homosexual	3	Yes	No	No	No	Anal;Oral;Pooled samples				Negative
M	Netherlands	Indonesia	Netherlands	2012-03-15	Homosexual	3	Yes	No	No	Yes					Negative
M	Netherlands	Indonesia	Netherlands	2012-03-15	Homosexual	3	Yes	No	No	Yes					Negative
M	Netherlands	Indonesia	Netherlands	2013-10-11	Homosexual	2	Yes	No	Yes	Yes					Negative
F	Netherlands	Netherlands	Netherlands	2012-01-05	Heterosexual	3	No	Yes	No	No		Anal			Negative
F	Netherlands	Netherlands	Netherlands	2012-01-05	Heterosexual	3	No	Yes	No	No		Anal			Negative
F	Netherlands	Netherlands	Netherlands	2012-01-05	Heterosexual	3	No	Yes	No	No		Anal			Negative
F	Netherlands	Netherlands	Netherlands	2012-01-05	Heterosexual	3	No	Yes	No	No		Anal			Negative
F	Netherlands	Netherlands	Netherlands	2012-01-05	Heterosexual	3	No	Yes	No	No		Anal			Negative
F	Netherlands	Netherlands	Netherlands	2013-01-02	Heterosexual	3	No	No	No	No					Negative
F	Netherlands	Netherlands	Netherlands	2013-09-25	Heterosexual	4	No	No	No	No					Negative
M	Netherlands	Netherlands	Netherlands	2011-02-09	Homosexual	3	Yes	No	No	No	Anal				Negative
M	Netherlands	Netherlands	Netherlands	2011-08-11	Bisexual		No	Yes	No	No					Negative
M	Netherlands	Netherlands	Netherlands	2012-06-12	Homosexual	3	Yes	No	No	No					Negative
M	Netherlands	Netherlands	Netherlands	2012-11-26	Homosexual	1	Yes	No	No	No					Negative
M	Turkey	Turkey	Netherlands	2011-06-20	Heterosexual	4	Yes	Yes	No	Yes					Negative
M	Turkey	Turkey	Netherlands	2012-03-12	Heterosexual	3	Yes	Yes	No	No		Urethral			Negative
M	Turkey	Turkey	Netherlands	2012-07-09	Heterosexual	2	Yes	Yes	No	Yes					Negative
M	Turkey	Turkey	Netherlands	2012-10-29	Heterosexual	5	No	Yes	No	Yes					Negative
M	Turkey	Turkey	Netherlands	2013-04-12	Heterosexual	2	No	No	No	Yes					Negative
F	Netherlands	Netherlands	Netherlands	2011-07-07	Heterosexual	1	Yes	No	Yes	No					Negative
F	Netherlands	Netherlands	Netherlands	2012-03-07	Heterosexual	1	No	No	Yes	No					Negative
F	Netherlands	Netherlands	Netherlands	2012-09-21	Heterosexual	0	Yes	Yes	No	No		Vaginal			Negative
F	Netherlands	Netherlands	Netherlands	2012-09-21	Heterosexual	0	Yes	Yes	No	No		Vaginal			Negative
M	Netherlands	Netherlands	Netherlands	2011-11-30	Heterosexual	3	No	No	No	No					Negative
M	Netherlands	Netherlands	Netherlands	2012-05-22	Heterosexual	2	No	No	Yes	No		Urethral			Negative
F	Netherlands	Netherlands	Netherlands	2012-04-26	Heterosexual	1	No	No	No	No					Negative
F	Netherlands	Netherlands	Netherlands	2012-10-17	Heterosexual	2	Yes	No	Yes	No		Anal;Vaginal			Negative
F	Netherlands	Netherlands	Netherlands	2012-10-17	Heterosexual	2	Yes	No	Yes	No		Anal;Vaginal			Negative
F	Netherlands	Netherlands	Netherlands	2012-10-17	Heterosexual	2	Yes	No	Yes	No		Anal;Vaginal			Negative
F	Netherlands	Suriname	Netherlands	2011-03-08	Heterosexual	3	No	No	No	Yes					Negative
F	Netherlands	Suriname	Netherlands	2013-01-14	Heterosexual	2	No	Yes	No	Yes					Negative
M	Netherlands	Netherlands	Netherlands	2011-02-08	Homosexual	10	Yes	Unknown	No	No					Negative
M	Netherlands	Netherlands	Netherlands	2011-05-16	Homosexual	10	No	Yes	No	No					Negative
M	Netherlands	Netherlands	Netherlands	2011-08-17	Homosexual	3	Yes	No	No	No					Negative
F	Netherlands	Netherlands	Netherlands	2011-08-25	Heterosexual	3	Yes	Yes	No	No		Urethral			Negative
F	Netherlands	Netherlands	Netherlands	2011-08-25	Heterosexual	3	Yes	Yes	No	No		Urethral			Negative
F	Netherlands	Netherlands	Netherlands	2011-08-25	Heterosexual	3	Yes	Yes	No	No		Urethral			Negative
F	Netherlands	Netherlands	Netherlands	2011-10-27						No					Negative
M	Netherlands	Netherlands	Netherlands	2011-03-31	Homosexual	1	Yes	No	No	No					Negative
M	Netherlands	Netherlands	Netherlands	2011-05-03	Homosexual	1	Yes	No	No	No					Negative
M	Netherlands	Netherlands	Netherlands	2011-08-11	Homosexual	1	Yes	Yes	No	No					Negative
M	Netherlands	Netherlands	Netherlands	2011-09-21	Homosexual	Niet ingeFuld	No	Yes	No	No					Negative
M	Netherlands	Netherlands	Netherlands	2011-12-15	Homosexual	2	Yes	Yes	No	No					Negative
M	Netherlands	Netherlands	Netherlands	2012-06-19	Homosexual	2	No	Yes	No	No					Negative
M	Netherlands	Netherlands	Netherlands	2012-10-11	Homosexual	2	Yes	Yes	No	No					Negative
M	Netherlands	Netherlands	Netherlands	2013-01-08	Homosexual	3	Yes	No	No	No					Negative
M	Netherlands	Netherlands	Netherlands	2013-05-14	Homosexual	3	Yes	Yes	Yes	No					Negative
M	Netherlands	Netherlands	Netherlands	2012-06-19	Homosexual	2	Yes	Yes	No	No					Negative
M	Netherlands	Netherlands	Netherlands	2013-07-10	Homosexual	1	Yes	No	No	No					Negative
F	Norway	Yesmaica	Norway	2011-04-11	Heterosexual	3	No	Yes	No	No					Negative
F	Norway	Yesmaica	Norway	2011-10-19	Heterosexual	3	No	Yes	No	No					Negative
F	Netherlands	Netherlands	Netherlands	2011-08-31	Heterosexual	2	Yes	No	Yes	No		Vaginal			Negative
F	Netherlands	Netherlands	Netherlands	2011-08-31	Heterosexual	2	Yes	No	Yes	No		Vaginal			Negative
F	Netherlands	Netherlands	Netherlands	2011-08-31	Heterosexual	2	Yes	No	Yes	No		Vaginal			Negative
F	Netherlands	Netherlands	Netherlands	2011-08-31	Heterosexual	2	Yes	No	Yes	No		Vaginal			Negative
F	Netherlands	Netherlands	Netherlands	2011-09-21						No					Negative
F	Netherlands	Netherlands	Netherlands	2011-10-07	Heterosexual	2	No	Unknown	No	No		Vaginal			Negative
F	Netherlands	Netherlands	Netherlands	2011-10-07	Heterosexual	2	No	Unknown	No	No		Vaginal			Negative
F	Netherlands	Netherlands	Netherlands	2011-10-07	Heterosexual	2	No	Unknown	No	No		Vaginal			Negative
F	Netherlands	Netherlands	Netherlands	2012-05-25	Heterosexual	1	Yes	No	No	No					Negative
F	Netherlands	Netherlands	Netherlands	2012-04-26	Heterosexual	3	No	No	No	Yes					Negative
F	Netherlands	Netherlands	Netherlands	2013-11-14	Heterosexual	3	No	No	Yes	No		Vaginal			Negative
M	Turkey	Turkey	Netherlands	2011-07-26	Heterosexual	2	No	Yes	No	No		Urethral			Negative
M	Turkey	Turkey	Netherlands	2013-10-07	Heterosexual	1	No	Yes	No	Yes					Negative
M	Netherlands	Netherlands	Netherlands	2011-04-07	Homosexual	5	Yes	No	No	No	Oral				Negative
M	Netherlands	Netherlands	Netherlands	2011-10-05	Homosexual	2	Yes	Yes	No	No					Negative
M	Netherlands	Netherlands	Netherlands	2012-03-06	Homosexual	2	Yes	Yes	No	Yes					Negative
M	Netherlands	Netherlands	Netherlands	2012-05-30	Homosexual	4	Yes	Yes	No	No					Negative
M	Netherlands	Netherlands	Netherlands	2012-07-17	Homosexual	3	Yes	No	No	No					Negative
M	Netherlands	Netherlands	Netherlands	2013-01-22	Homosexual	5	Yes	No	No	No					Negative
M	Armenie	Armenie	Iran	2011-07-04	Heterosexual	5	Yes	Yes	No	Yes					Negative
M	Armenie	Armenie	Iran	2011-08-01	Heterosexual	5	Yes	Yes	No	No					Negative
M	Netherlands	Netherlands	Netherlands	2011-06-21	Bisexual	3	Yes	No	No	Yes					Negative
M	Netherlands	Netherlands	Netherlands	2012-03-13	Bisexual	3	Yes	No	No	Yes					Negative
M	Netherlands	Netherlands	Netherlands	2013-04-02	Homosexual	2	Yes	Yes	No	Yes					Negative
M	Netherlands	Netherlands	Netherlands	2011-08-09	Heterosexual	5	No	No	No	No					Negative
M	Netherlands	Netherlands	Netherlands	2012-11-13	Heterosexual	5	No	No	No	No					Negative
F	Netherlands	Netherlands	Netherlands	2011-09-23	Heterosexual	3	No	No	No	No					Negative
F	Netherlands	Netherlands	Netherlands	2013-02-13	Heterosexual	1	No	Yes	No	No					Negative
F	Netherlands	Netherlands	Netherlands	2011-07-25	Heterosexual	4	No	No	No	No					Negative
F	Netherlands	Netherlands	Netherlands	2012-08-08	Heterosexual	3	No	No	No	No					Negative
F	Netherlands	Netherlands	Netherlands	2011-07-13	Heterosexual	2	Yes	No	No	No					Negative
F	Netherlands	Netherlands	Netherlands	2012-05-23	Heterosexual	2	No	No	No	No					Negative
F	Netherlands	Netherlands	Netherlands	2011-05-06	Heterosexual	5	No	No	No	No					Negative
F	Netherlands	Netherlands	Netherlands	2011-10-03	Heterosexual	2	No	No	No	Yes					Negative
F	Netherlands	Netherlands	Netherlands	2011-09-22	Heterosexual	1	Yes	Yes	No	No					Negative
F	Netherlands	Netherlands	Netherlands	2013-01-09	Heterosexual	3	No	Yes	No	No					Negative
F	Netherlands	Netherlands	Netherlands	2012-06-13	Heterosexual	1	No	No	No	No					Negative
F	Netherlands	Netherlands	Netherlands	2013-09-24	Heterosexual	2	Yes	No	No	No					Negative
F	Netherlands	Netherlands	Netherlands	2011-07-11	Heterosexual	2	Yes	No	Yes	No		Vaginal			Negative
F	Netherlands	Netherlands	Netherlands	2011-07-11	Heterosexual	2	Yes	No	Yes	No		Vaginal			Negative
F	Netherlands	Netherlands	Netherlands	2011-07-11	Heterosexual	2	Yes	No	Yes	No		Vaginal			Negative
F	Netherlands	Netherlands	Netherlands	2012-12-27	Heterosexual	2	Yes	No	No	No					Negative
M	Netherlands	Netherlands	Netherlands	2011-10-17	Heterosexual	12	No	Yes	No	No					Negative
M	Netherlands	Netherlands	Netherlands	2012-10-22	Heterosexual	10	No	No	No	Yes					Negative
M	Netherlands	Netherlands	Netherlands	2013-12-19	Heterosexual	12	No	Yes	No	Yes					Negative
F	Netherlands	Netherlands	Netherlands	2011-07-28	Heterosexual	2	No	No	No	No					Negative
F	Netherlands	Netherlands	Netherlands	2013-04-03	Heterosexual	2	No	No	Yes	No		Oral;Vaginal			Negative
F	Netherlands	Netherlands	Netherlands	2013-04-03	Heterosexual	2	No	No	Yes	No		Oral;Vaginal			Negative
F	Netherlands	Netherlands	Netherlands	2011-11-29	Heterosexual	1	No	No	No	No					Negative
F	Netherlands	Netherlands	Netherlands	2013-09-09	Heterosexual	2	No	No	No	Yes					Negative
F	Netherlands	Netherlands	Netherlands	2011-08-22	Heterosexual	3	No	No	No	Yes					Negative
F	Netherlands	Netherlands	Netherlands	2012-04-23	Heterosexual	6	No	No	No	Yes					Negative
F	Netherlands	Netherlands	Netherlands	2012-08-13	Heterosexual	2	No	No	No	Yes					Negative
F	Netherlands	Netherlands	Netherlands	2011-06-29	Heterosexual	2	No	Yes	Yes	No					Negative
F	Netherlands	Netherlands	Netherlands	2013-04-25	Heterosexual	1	No	Yes	No	No					Negative
M	Netherlands	Netherlands	Netherlands	2011-01-25	Heterosexual	1	No	Yes	No	No		Urethral			Negative
M	Netherlands	Netherlands	Netherlands	2011-12-13	Heterosexual	3	No	Yes	No	No					Negative
M	Netherlands	Netherlands	Netherlands	2012-10-04	Heterosexual	3	No	No	No	Yes					Negative
F				2011-05-12	Heterosexual	3	Yes	Yes	No	Yes					Negative
F				2011-08-29	Heterosexual	3	No	Yes	No	Yes					Negative
F			Thailand	2011-03-08	Heterosexual	1	No	No	No	No					Negative
F			Thailand	2011-06-28	Heterosexual	3	No	No	No	Yes					Negative
M	Netherlands	Netherlands	Netherlands	2011-12-21	Homosexual	1	Yes	No	No	No	Urethral;Oral	Anal			Negative
M	Netherlands	Netherlands	Netherlands	2013-07-23	Homosexual	1	Yes	No	No	Yes					Negative
F	Netherlands	Netherlands	Netherlands	2011-01-27	Heterosexual	4	No	Yes	No	No		Vaginal			Negative
F	Netherlands	Netherlands	Netherlands	2011-01-27	Heterosexual	4	No	Yes	No	No		Vaginal			Negative
F	Netherlands	Netherlands	Netherlands	2011-04-19						No		Vaginal			Negative
F	Netherlands	Netherlands	Netherlands	2011-06-07						Yes					Negative
M	Netherlands	Netherlands	Netherlands	2013-01-16	Homosexual	2	Yes	No	No	Yes					Negative
M	Netherlands	Netherlands	Netherlands	2013-03-26						Yes					Negative
F	Netherlands	Netherlands	Netherlands	2011-09-12	Heterosexual	4	Yes	Yes	Yes	No					Negative
F	Netherlands	Netherlands	Netherlands	2012-03-15	Heterosexual	3	No	No	Yes	No					Negative
F	Netherlands	Netherlands	Netherlands	2011-09-26	Heterosexual	3	No	No	No	Yes					Negative
F	Netherlands	Netherlands	Netherlands	2012-05-15	Heterosexual	4	No	No	No	Yes					Negative
F	Netherlands	Netherlands	Netherlands	2012-11-21	Heterosexual	3	No	Yes	No	Yes					Negative
M	Netherlands	Netherlands	Netherlands	2011-11-15	Homosexual	5	Yes	Yes	No	No		Anal	Already treated lues		Negative
M	Netherlands	Netherlands	Netherlands	2012-02-07						No			Already treated lues		Negative
M	Netherlands	Netherlands	Netherlands	2012-05-08	Homosexual	6	Yes	No	No	No					Negative
M	Netherlands	Netherlands	Netherlands	2012-10-16	Homosexual	3	Yes	No	No	Yes					Negative
M	Netherlands	Netherlands	Netherlands	2013-06-18	Homosexual	6	No	No	No	No					Negative
M	Netherlands	Netherlands	Netherlands	2013-11-21	Homosexual	5	Yes	Yes	No	No		Urethral	Already treated lues		Negative
M	Netherlands	Netherlands	Netherlands	2013-11-21	Homosexual	5	Yes	Yes	No	No		Urethral	Already treated lues		Negative
F	Indonesia	Indonesia	Netherlands	2011-07-26	Heterosexual	2	Yes	No	No	No					Negative
F	Indonesia	Indonesia	Netherlands	2013-03-22	Heterosexual	1	No	Yes	No	Yes					Negative
M	Netherlands	Netherlands	Netherlands	2011-04-04	Heterosexual	2	Yes	Yes	No	No		Urethral			Negative
M	Netherlands	Netherlands	Netherlands	2011-05-18	Heterosexual	2	Yes	No	No	Yes					Negative
M	Netherlands	Netherlands	Netherlands	2012-04-04	Heterosexual	1	No	No	No	No		Urethral			Negative
M	Netherlands	Netherlands	Netherlands	2012-04-04	Heterosexual	1	No	No	No	No		Urethral			Negative
M	Netherlands	Netherlands	Netherlands	2012-04-04	Heterosexual	1	No	No	No	No		Urethral			Negative
M	Netherlands	Netherlands	Netherlands	2012-04-04	Heterosexual	1	No	No	No	No		Urethral			Negative
M	Netherlands	Netherlands	Netherlands	2012-05-02	Heterosexual		No	No	No	No					Negative
F	Netherlands	Netherlands	Netherlands	2013-03-18	Heterosexual	3	No	Yes	No	No		Vaginal			Negative
F	Netherlands	Netherlands	Netherlands	2013-03-18	Heterosexual	3	No	Yes	No	No		Vaginal			Negative
M	Netherlands	Netherlands	Netherlands	2012-01-19	Heterosexual	6	No	No	No	Yes					Negative
M	Netherlands	Netherlands	Netherlands	2012-08-20	Heterosexual	7	No	No	No	Yes					Negative
F	Netherlands	Netherlands	Netherlands	2011-03-10	Heterosexual	1	No	No	No	No					Negative
F	Netherlands	Netherlands	Netherlands	2011-10-19	Heterosexual	1	No	Yes	No	No					Negative
F	Netherlands	Netherlands	Netherlands	2012-08-02	Heterosexual	2	No	No	Yes	No		Vaginal			Negative
F	Netherlands	Netherlands	Netherlands	2013-02-28	Heterosexual	2	Yes	Yes	No	No					Negative
F	Netherlands	Netherlands	Netherlands	2013-06-18	Heterosexual	2	Yes	Yes	No	Yes					Negative
F	Netherlands	Netherlands	Netherlands	2013-09-11	Heterosexual	2	Yes	No	No	No		Vaginal			Negative
F	Netherlands	Netherlands	Netherlands	2011-02-10	Heterosexual	2	No	No	No	No					Negative
F	Netherlands	Netherlands	Netherlands	2011-12-01	Heterosexual	2	No	No	Yes	No					Negative
F	Netherlands	Netherlands	Netherlands	2012-08-02	Heterosexual	1	Yes	No	No	No					Negative
[truncated: 28,788 more rows]
